# Supplementary material for: AI-powered spatial cell phenomics enhances risk stratification in non-small cell lung cancer
Source: Nat Commun. 2025 Nov 3;16:9701. doi: 10.1038/s41467-025-65783-z (PMC12583542; doi:10.1038/s41467-025-65783-z)
Supplement: Supplementary file 6 — Source data [file 41467_2025_65783_MOESM6_ESM.xlsx]

## Sheet: figure_2_A
caseUuid	Exhausted double negative T cell	Immunosuppressive macrophage Type 1 PD1+	Cytotoxic double positve T cell	Immunosuppressive macrophage Type 2 PD1+	CD56 dim natural killer cell	Activated B cell	Activated cytotoxic double positve T cell	Activated regulatory T cell	Immunosuppressive natural killer cell	Activated natural killer cell	Immunosuppressive double positive T cell	Macrophage Type 1 PD1+	CD56+ immunosuppressing carcinoma cell	Macrophage Type 2 PD1+	Activated cytotoxic CD4+ T cell	Immunosuppressive B cell	Cytotoxic CD4+ T cell	Activated cytotoxic double negative T cell	Exhausted double positive T cell	Immunosuppressive double negative T cell	Immunosuppressive CD8+ T cell	Double positive T cell	Cytotoxic CD8+ T cell	Exhausted regulatory T cell	Activated cytotoxic CD8+ T cell	Exhausted double negative T-cell	Cytotoxic double negative T cell	CD56 bright natural killer cell	Immunosuppressive CD4+ T cell	CD56+ carcinoma cell	Exhausted CD8+ T cell	Regulatory T cell	Immunosuppressive macrophage Type 1	Immunosuppressive macrophage Type 2	Exhausted helper T cell	CD8+ T cell	B cell	CD56- immunosuppressing carcinoma cell	Macrophage Type 2	Double negative T cell	Macrophage Type 1	Helper T cell	CD56- carcinoma cell
21d2843d5eb8b223116da8b8bf91113c1616aa2bd091e2c1af5bb25b53f2e14a	0	7.47e-05	0.00076	3.31e-05	0.000716	0	0.001097	0.00031	0.000646	0	0.002276	0	0.000271	7.89e-05	0.000219	0.000778	0.00028	0.001879	0.000877	0.014622	0.041626	0.001302	0.011576	0.002124	0.007673	0.002302	0.004813	0.000937	0.00491	0.000154	0.005635	0.008103	0.013931	0.045033	0.013747	0.021669	0.010103	0.622591	0.023889	0.017902	0.013993	0.024956	0.076115
b42ed30c4edaf070763265b29ae91936323af3e67329d95930bdc5674a5193d1	0	3.86e-05	0.000968	3.86e-05	0.000514	0.000199	0.00078	0.000884	0.000338	0.000824	0.001765	0.000107	0.000183	0.000162	0.000944	0.004661	0.000404	0.003487	0.002022	0.015314	0.043499	0.003022	0.022487	0.002309	0.019272	0.005069	0.009367	0.002987	0.00624	8.1e-05	0.017707	0.014404	0.013887	0.022302	0.054406	0.061402	0.03935	0.406758	0.053836	0.040283	0.029209	0.073725	0.024763
26dd46661e4192c9b80fde56fde95ac2724459d2e9172e1526db2d35c5c1e553	0	0	0.00036	0.00014	0.00242	6.03e-05	0.0002	0	0.000321	0.000401	0.0014	0.00036	7.97e-05	0.00014	0.001142	0.00028	0.00028	0.002521	0.002742	0.004221	0.020426	0.00382	0.020702	0.0059	0.004981	0.011645	0.007264	0.009456	0.005139	0	0.015086	0.03232	0.017406	0.018625	0.09573	0.11385	0.014394	0.313967	0.040921	0.054899	0.077222	0.092921	0.006255
8b8c26c63335c1192e5759d22ab6c52e748754c9f2000a8f1311eaccebce0f12	2.83e-05	5.47e-05	0.000238	0.000187	3.93e-05	5.66e-05	0.000199	7.85e-05	0.000442	2.83e-05	0.001127	0.000282	0	0.000117	0.00019	0.002075	0.00013	2.58e-05	0.001697	0.001564	0.00329	0.00301	0.001763	0.007542	0.001491	0.002282	0.000771	0.004662	0.009716	0.0006	0.00495	0.019202	0.028408	0.016426	0.021428	0.012364	0.024291	0.625811	0.020653	0.013399	0.028999	0.050681	0.089702
71d72b123f1df8892ad124601235b7d29c3754e47d2091063ca82c78764b3077	0	0.000368	0.000205	8.13e-05	0.000848	0	0.000231	5.6e-05	0.000691	0.000168	0.002096	3.12e-05	0	8.13e-05	0.0004	0.000512	0.000317	0.000874	0.003544	0.004105	0.008452	0.005412	0.002143	0.003514	0.00481	0.004248	0.002106	0.002099	0.005801	2.53e-05	0.01747	0.010437	0.039825	0.067928	0.014265	0.026366	0.000755	0.51946	0.068939	0.039277	0.044821	0.032453	0.064785
c685c5edf5dda4f2a70d9a29ca57d98d6c1e9d99e2852ebdcd8a166fd121608c	0	0.000116	0.000171	3.06e-05	0	5.38e-05	0.000329	0	0.000256	8.57e-05	0.000335	0.000238	8.57e-05	0.001031	0.000585	0.000285	0.000456	0.001013	0.001347	0.009141	0.006921	0.003613	0.004952	0.000971	0.003693	0.005797	0.009467	0.000898	0.003549	3.06e-05	0.007822	0.009462	0.019549	0.017782	0.018117	0.041229	0.024944	0.390274	0.076279	0.150774	0.048477	0.091854	0.047986
8537d8f050cde39ec9eaa97d5ccbbdb90516ba6b11f8408221f3a55ac9f0f9a2	0	0.000129	5.6e-05	0.00022	0.000173	5.6e-05	0.000103	0.000103	0.000544	0.000263	0.000634	0.000289	4.4e-05	0.000523	0.002503	0.001895	0.00116	0.000624	0.000946	0.009828	0.010808	0.000497	0.003278	0.004648	0.002315	0.002659	0.004435	0.001501	0.011344	9.36e-05	0.005201	0.014406	0.026327	0.093531	0.031767	0.01132	0.014029	0.511058	0.060177	0.033994	0.025628	0.041984	0.068907
30e3d60083d4bbf25581ab3fb811dc53c641e131040024b46da771b96ba5ca2c	3.58e-05	0.000332	0.000446	9.07e-05	0.000107	0	0.001016	0.001457	0.000458	0.000339	0.002905	0.000127	0.000276	0.000603	0.000877	0.001022	0.000775	0.000453	0.00393	0.00466	0.025038	0.009507	0.008621	0.010524	0.010141	0.005161	0.00147	0.003604	0.006298	0.000703	0.030963	0.033118	0.046133	0.024315	0.031703	0.121472	0.008909	0.377654	0.038088	0.036036	0.044635	0.063059	0.042939
cd5dd787664a860a2a66d3bcf056a9408fd2b0e8e5fa818a12dd81bda9bc3d50	2.98e-05	7.13e-05	0.000131	0.000153	0.000299	0.000241	0.000197	6.18e-05	0.000151	0.000253	0.000402	0.000446	0.000253	0.000692	0.002069	0.001092	0.00083	0.002861	0.001273	0.006605	0.007076	0.000981	0.008389	0.010405	0.004491	0.009502	0.005753	0.003722	0.005818	0	0.008469	0.045707	0.030832	0.024987	0.047143	0.030995	0.028569	0.423586	0.057023	0.052274	0.054505	0.064044	0.057617
c30f9e7f8a289be3fc58992aa2d120133e62751dac1923403203e39ab6ccd47f	4.59e-05	0.000124	0.000521	0.000125	9.19e-05	0	0.000811	9.1e-05	0.000257	0.000311	0.000369	0.000908	0.00012	0.000523	0.000441	0.000194	0.000365	0.000688	0.001691	0.003256	0.005752	0.000991	0.003799	0.008318	0.005076	0.003058	0.003749	0.001108	0.002253	0	0.007732	0.039557	0.029127	0.017182	0.018144	0.014277	0.002862	0.484706	0.067155	0.034903	0.141408	0.026976	0.070935
d648ab7330e65eff1dadd438c3c0df1e28975e05d4055329e7012333f42befa9	0	0.000112	0	0.000197	0.000401	6.96e-05	0.000386	7.25e-05	0.002597	8.75e-05	0.001029	0.000199	0.000227	2.84e-05	0.000301	0.001912	0.000315	0.001033	0.001046	0.00531	0.015817	0.001097	0.002731	0.004533	0.007681	0.004417	0.002084	0.00211	0.007049	0.000116	0.012044	0.014651	0.031519	0.098435	0.015844	0.027568	0.02814	0.489994	0.031837	0.039736	0.02857	0.043696	0.075007
c272b0ab8a6bb8092aa9975beacf25b5b9fad766447d50f799e0be7b10247870	0	0.000329	0	0.000148	0.001924	0	0.000148	0	0.000164	0.000477	0.000905	0.000164	0.00074	0.000313	0.001201	0.000757	0.00046	0.003684	0.001431	0.006201	0.023847	0.001579	0.007844	0.002467	0.018535	0.007252	0.005476	0.004753	0.00819	0	0.028993	0.010838	0.062502	0.022908	0.037875	0.058907	0.006381	0.403716	0.042384	0.048171	0.053877	0.068052	0.056408
a041b2994881ac6e71773b94f00dbe2a7d02b63bb5dcb4a6fee9fc4f1f0a4786	2.13e-05	0.000263	0.000942	0.000361	0.000178	0.000254	0.000523	0.000284	0.000767	5.79e-05	0.013473	7e-05	5.59e-05	0.000137	0.000371	0.007442	0.000336	0.001643	0.003552	0.046219	0.082544	0.004606	0.01277	0.004767	0.007258	0.007062	0.004691	0.001856	0.023892	7.12e-05	0.020289	0.04915	0.045326	0.070162	0.024329	0.061268	0.015637	0.306721	0.030744	0.056208	0.025391	0.030766	0.037541
97f44b3fc338da3d400c4218474d823daf5784626afff4c2c6057922a7c66664	0	0.000188	0.000222	0.000558	0.000169	0	0	5.31e-05	0.002183	4.59e-05	0.036552	0	0.000152	0	0	0.002041	4.35e-05	0	0.00022	0.0893	0.287186	0.001693	0.003007	0.00015	0.000826	0.000468	0.000889	0.001251	0.069891	0	0.002007	0.009949	0.064052	0.130631	0.002149	0.029067	0.000859	0.201303	0.001857	0.027219	0.0039	0.026785	0.003133
090099d753ede105c57492c25eb7fb1318a1bc502719fe2b394f05cd8bca28d3	0	0.000116	0.000273	0.000351	0.001482	0.000182	0.000584	0	0.000843	6.41e-05	0.000922	0.000351	0.000143	0.000311	0.00083	0.001062	0.000441	0.001205	0.003586	0.005466	0.008617	0.004153	0.008899	0.007477	0.006951	0.011638	0.007684	0.005439	0.009885	0	0.026961	0.041287	0.023073	0.022653	0.086639	0.071289	0.016317	0.194686	0.079941	0.105012	0.100603	0.115273	0.027309
bf02d7e825ed41f70aab417036876ced4c08d247f303dd69ed64b47d3c54dc61	0	0	0.000227	5.68e-05	0.00087	0.000116	0.000468	0.000175	0.000175	0.000116	0.001048	0	0.00017	0.000113	0.000463	0.000858	0.000868	0.00053	0.001142	0.015085	0.009934	0.002066	0.002076	0.002248	0.002026	0.001501	0.003675	0.001676	0.006603	0.000291	0.003747	0.01549	0.021149	0.02256	0.011131	0.016472	0.02966	0.568588	0.019291	0.021726	0.024044	0.069082	0.122485
33f9cbc683cf9102d6af9a597ccdb65e0ff557e164c9e89c23d2d739cd0bd753	0	0	0.000423	0.000264	0	0.000115	0.000904	3.98e-05	0.000533	7.5e-05	0.003535	0.000528	0	0.00055	0.000212	0.002527	0.000418	0.001492	0.001998	0.017156	0.093145	0.002806	0.032866	0.003952	0.01511	0.006159	0.010584	0.005563	0.004484	0	0.04534	0.024488	0.029297	0.14039	0.014057	0.130406	0.004616	0.057999	0.172794	0.076677	0.08244	0.015183	0.000875
6e6cab40cb45bc5f0173cfb4027b544d7c70dc455fa1b3fc36f4e1aea4d8c97f	6.62e-05	0.000134	0.000415	0.000135	0.000752	0	0.000546	0.001085	0.000413	6.62e-05	0.000548	0	6.82e-05	0.000271	0.002543	0.000273	0.001928	0.014575	0.000551	0.013352	0.006955	0.001928	0.013154	0.007012	0.007952	0.008321	0.021944	0.002864	0.004158	0.000139	0.005898	0.020795	0.017146	0.027821	0.039536	0.029407	0.004308	0.431664	0.07094	0.03851	0.037843	0.06167	0.102314
606bdc0b72518cfd2b9e0d870d1eec4c2d8018a7c949e9ccfc7ab4057d58a546	0	0.000474	0.001186	0.001186	0.000711	0.001897	0.00166	0	0.001186	0.000474	0.002609	0.000474	0.000237	0.00166	0.000474	0.003794	0.000237	0.00332	0.005691	0.012805	0.016837	0.004743	0.006165	0.004031	0.020631	0.017074	0.004031	0.003083	0.021817	0	0.061892	0.041736	0.03723	0.049087	0.039127	0.082997	0.097937	0.179749	0.033199	0.074698	0.057624	0.063552	0.042684
dde9b5ad3949ea934be6bdf606a9fcbbd1435c66a2feb062868354b97b74a823	0	0	0	0.000228	0	3.01e-05	0	0	0.000798	0.000488	0	0.000427	0	0.000714	0	0.000295	0.00038	0	0	0.037729	0.000765	0.000191	0	3.01e-05	0	0.000557	0.002342	0.003869	0.016819	3.01e-05	6.99e-05	0.001099	0.077196	0.064909	0.000854	0.001136	0.0049	0.270712	0.071428	0.186776	0.090437	0.087799	0.076989
e755dc7f7ef11bc182eca1aa4312008d97c52730f895e7bbb6bb540cdd4317df	0	0.000353	2.61e-05	0	5.23e-05	7.01e-05	2.61e-05	0.000118	0.002068	0.001413	5.23e-05	0.000161	0.000907	0.000235	0	0.000377	2.61e-05	5.23e-05	5.23e-05	0.001027	0.001784	0.000366	0.000589	0.001435	0.000746	0.002589	0.000363	0.006003	0.004329	0.000305	0.003925	0.014609	0.010161	0.011948	0.004754	0.02605	0.010515	0.56364	0.059833	0.057676	0.036354	0.028862	0.146147
76401abe6c6d361f757f56127ce979a3d67c21b3096bf7b4ac720680ad04effa	0	0.000113	0.000573	0.000284	4.28e-05	0	3.84e-05	2.78e-05	0.000552	0.000124	0.007146	6.68e-05	0.000145	5.56e-05	0.000132	0.00204	0.000701	0.000279	0.000498	0.074265	0.072039	0.001643	0.011763	0.00043	0.001434	0.00068	0.015533	0.001628	0.029965	7.62e-05	0.001638	0.024467	0.03946	0.084703	0.007014	0.038727	0.003587	0.303624	0.028561	0.094754	0.02366	0.048161	0.079373
27da033ff7bc1378e257afc6729124f6ae391e6ba82ebb1522e2a7e0c5c268f2	4.05e-05	8.07e-05	0.0005	0.000182	0	0.000501	0.000121	1.99e-05	8.04e-05	0.00012	0.001562	0.000102	1.99e-05	0.000494	0.000606	0.001478	0.000493	0.000702	0.001517	0.009175	0.012723	0.002413	0.006568	0.003785	0.001624	0.019207	0.004347	0.000993	0.005997	4.05e-05	0.010358	0.028613	0.033099	0.029621	0.038187	0.086271	0.035489	0.22457	0.063401	0.148308	0.099451	0.059647	0.067492
c87e74e6f68172386498650b934b37603eb82674d79cdbf7789cde9568c758fe	0	0.0002	0.000403	0.000509	5.41e-05	0	0.001165	0.000346	0.000157	0	0.003807	4.86e-05	0.000249	5.41e-05	0.000639	0.002695	0.000901	0.004087	0.000848	0.052223	0.060793	0.000403	0.005397	0.000549	0.009607	0.003864	0.014824	5.41e-05	0.026167	5.16e-05	0.004368	0.008067	0.021975	0.100027	0.003139	0.007773	0.001137	0.479191	0.022733	0.021811	0.008119	0.010517	0.121046
4f14da4d6adcf260dcc69eb9a605b816c996a0c208be1f6f3228e13948e711ce	3.35e-05	0	0.001142	0.000145	0.004538	0.000157	0.000524	0.003195	0.001684	0.000148	0.001767	0.000519	0.000178	0.000137	0.003444	0.003559	0.010496	0.000655	0.001275	0.023189	0.027638	0.003183	0.034894	0.002529	0.007478	0.001701	0.013284	0.004417	0.014247	0.000121	0.011722	0.036764	0.032329	0.030889	0.023485	0.074042	0.022891	0.247584	0.030665	0.066013	0.096679	0.090292	0.070369
f8c04d12f740b7228219d31a00e241476c7e60cb43daf7a4893c9a28512daecd	0	0.00011	0.000233	0.000197	0.000387	0.000315	0.000894	0.000777	0.001488	5.56e-05	0.002031	0	0.000157	0.000129	0.000481	0.016806	0.000233	0.001689	0.002246	0.015795	0.068667	0.002914	0.020896	0.004269	0.025138	0.007086	0.004841	0.002108	0.024725	0.000121	0.036743	0.025288	0.034825	0.109417	0.039208	0.080474	0.066654	0.194158	0.025843	0.035717	0.014595	0.065615	0.066677
db25de72dcea4d10a90654442a916f6f50b77efc002b59cf8969244ce9e23c00	3.69e-05	0.000148	0.000249	0.000185	0.000215	7.72e-05	0.000525	0	0.000279	0.000367	0.001185	0.000178	0.000407	0.000256	0.000554	0.000525	0.000383	0.001726	0.001238	0.007493	0.014606	0.001729	0.003546	0.009084	0.003497	0.006318	0.00226	0.0056	0.008594	0.000232	0.010178	0.022939	0.029923	0.052638	0.030925	0.021123	0.011821	0.396444	0.075056	0.032717	0.04735	0.065754	0.13164
a82c708550ab45d9962997c0f01be29284efd3937742e2ce40f310baf3f641c7	0	0.000442	0.00034	0.000221	0.000147	0	0.000488	0.000588	0.000393	0.000172	0.002382	0.000393	0.000221	0.000442	0.000145	0.000904	0.000244	0.000809	0.002003	0.007142	0.03107	0.002088	0.007352	0.001245	0.010136	0.004342	0.003481	0.0012	0.007607	0.000196	0.021103	0.004558	0.074023	0.046899	0.022807	0.047452	0.000875	0.353187	0.064709	0.042209	0.085394	0.023902	0.126687
3ca2f61dc4514b4745a95534daeba55f049ab1160c077fd54d49167184bb4e07	0.000162	0.00032	0.000718	7.97e-05	0.000311	0	0.000969	0.000433	0.001368	0	0.004247	0.000511	0	7.43e-05	0.000939	0.000471	0.000551	0.002428	0.004003	0.046515	0.131401	0.002631	0.015474	0.003496	0.024454	0.01356	0.006568	0.004506	0.027357	3.44e-05	0.082006	0.04583	0.076844	0.066388	0.027557	0.115677	0.002854	0.029918	0.03515	0.06672	0.065105	0.046219	0.046152
a7e0f18fc65f232503b120571d131f71709175c1188128e16a500e07e83b5ee7	0	0.000975	0	0.000212	0	0.001104	0	0	0	0.000552	0.001656	0.002714	0	0.000423	0.001187	0.004075	0.001527	0.001058	0.000975	0.020965	0.010643	0.005942	0.002456	0.000846	0.000975	0.006394	0.008813	0.001104	0.010394	0	0.004747	0.013265	0.02661	0.016676	0.038948	0.045691	0.018535	0.222221	0.054835	0.147843	0.08439	0.123902	0.117348
19f45ccaea56b555a9d0b7eabadb37c1ec9331edb4e950a2dd1d0b99be73ac48	3.36e-05	9.56e-05	0.000673	9.65e-05	0.002221	0.000489	0.000309	6.69e-05	0.000578	0.000239	0.000977	0.000133	9.34e-05	0.00042	0.000299	0.002736	0.000666	0.001022	0.004343	0.003365	0.011407	0.007428	0.014683	0.002705	0.011422	0.010493	0.005268	0.007294	0.005763	0	0.03474	0.028529	0.015206	0.01914	0.062278	0.133055	0.085126	0.137425	0.065206	0.073368	0.037096	0.116289	0.097222
7232fab4b35b354e4cead08da435f3801d50ec1bfcedc6b0dd67274a7fbf7887	0	0	0	0	0.000525	0.000259	0.000129	0	0.000129	0.000129	0.000129	0.000129	0.000132	0	0.000918	0.000648	0.000525	0.000395	0.000777	0.000911	0.000648	0.000911	0.000779	0.007812	0.003525	0.006776	0.001572	0.00457	0.004695	0.000261	0.016359	0.02137	0.015275	0.005992	0.046689	0.018993	0.054457	0.315842	0.03749	0.040234	0.16081	0.088478	0.140724
863af64ceda6e36764473d491e6a919e5a79ddfed484bd18e78f9adf32f4bc88	0	8.1e-05	0.000489	2.46e-05	0.000375	0.000125	0.000173	0	0.000139	0.000266	0.004034	0.000543	2.46e-05	0.000415	0.0002	0.002066	0.000721	0.000288	0.003389	0.004928	0.013364	0.011603	0.00519	0.00143	0.002426	0.002902	0.002595	0.002549	0.019137	0.000258	0.010576	0.020425	0.034053	0.039021	0.03976	0.082009	0.058987	0.153133	0.03533	0.086616	0.04632	0.204773	0.109262
3c8e6bc18cc64a8d010e2fe265117f17869d74f2a594a72eb3144eb11ae5b123	0	0	0.000125	3.95e-05	4.43e-05	0	5.86e-05	0	0.000164	6.21e-05	0.000317	1.93e-05	0.000136	4.43e-05	0.000264	2.02e-05	0.000454	1.93e-05	8.17e-05	0.002616	0.008963	0.000689	0.00242	0.000268	0.000719	0.000198	0.000918	0.000697	0.003843	0.000174	0.000612	0.005861	0.013611	0.02247	0.001211	0.011267	0.002052	0.623057	0.025884	0.010637	0.020595	0.021091	0.218299
9aac5b2af52f559007e4136257427d6da3b6b1dc4351305d2056ae54c1a14578	0	4.78e-05	0.000111	2.98e-05	2.89e-05	2.89e-05	5.36e-05	0	0.096256	2.39e-05	0.000221	4.78e-05	0.250951	0	4.78e-05	0.000372	0.000101	0	0.000328	0.005128	0.002633	0.000417	0.001483	0.000665	0.00048	0.001067	0.000989	0.109373	0.003351	0.085639	0.00498	0.005977	0.027791	0.012143	0.005711	0.009977	0.007048	0.20411	0.00962	0.012313	0.023612	0.023552	0.093291
380cb4695d54bb5958f4ead91005e08e20fdebecddf95d721710c2b0ffeae5f4	0	8.05e-05	0.00013	0.001236	0.000233	7.65e-05	0.00013	0.000157	0.00177	0.000754	0.000238	0.002795	0.000242	0.001932	0.000211	0.000768	0.001217	0.000808	0.000854	0.005894	0.007586	0.001649	0.003565	0.003462	0.002515	0.00394	0.003221	0.009526	0.007813	0.000211	0.009382	0.04126	0.048694	0.015927	0.018061	0.038677	0.030478	0.242786	0.033741	0.056611	0.187978	0.086306	0.127083
72c0d762a17f3a504344d65e9a21a0f24928603dee2b8f9ee4e97c46c7fb339a	0	0	0.000153	6.47e-05	0.000161	6.47e-05	0.000318	0.000129	5.27e-05	0.000467	0.001086	6.01e-05	0.000117	0.000261	0	0.000176	0.000536	0.000874	0.000262	0.015503	0.025432	0.000739	0.006327	0.000522	0.004265	0.001068	0.009658	0.001381	0.003834	0.000224	0.003095	0.005298	0.027129	0.022722	0.005856	0.014597	0.003447	0.49596	0.026853	0.053732	0.029166	0.04762	0.190788
171e9ca5b4853f0b3829f8e469ae4fd2398db9eeff4f5a64a765c6e521c025d8	0	0.000232	0.000433	0.000693	7.11e-05	6.82e-05	0.000246	0.000183	0.001811	7.67e-05	0.012064	0.000146	0.000367	0.0002	0.000341	0.014328	0.001312	0.001036	0.004289	0.079663	0.081996	0.009636	0.006246	0.001469	0.002603	0.008303	0.005432	0.003795	0.060504	0.000591	0.02092	0.070961	0.051578	0.055977	0.019145	0.061892	0.040995	0.068076	0.018287	0.092065	0.027306	0.090655	0.084009
cdeb97e8c003fa0a100ddfb0c3a73a51cf1fae8850ab239f77081f0a24c5b0af	0	0.000161	0.00021	0.00073	0.000112	0.000842	0.000169	0	0.000551	0.000221	0.003295	0.000112	0	0.001002	0.000161	0.001051	0.000491	0.000221	0.004079	0.008486	0.019069	0.005279	0.003741	0.005776	0.001515	0.006619	0.002239	0.002853	0.008761	5.63e-05	0.032143	0.031812	0.051199	0.020671	0.035618	0.110914	0.079639	0.153469	0.081898	0.065449	0.058756	0.08572	0.114907
fe62e40f2ae439c08b883fb97981f26767c7ddcbf5e746512a532c51d453597a	0	0.000459	0	0	0	0	0	0	0	0	0	0	0	0	0	0	0.000459	0	0	0	0.000459	0.000459	0	0.005505	0	0.005505	0.000459	0.001376	0.008716	0.000459	0.004587	0.005963	0.020183	0.028899	0.023853	0.006422	0.003669	0.370182	0.134862	0.020642	0.141743	0.044954	0.170183
b8b33b2f536ea14cb9307f8a92649717d23067b48b938683c1e9c8bd1d6f3af0	0	0	0.000231	0	0.002631	0	0.00022	0.000341	0.000661	0	0.00011	0.000242	0.000121	0.000242	0.003644	0.000605	0.003829	0.003061	0.000836	0.004877	0.006371	0.001639	0.019536	0.001443	0.008841	0.003918	0.034884	0.005248	0.00981	0.000484	0.005238	0.009402	0.01065	0.004125	0.045886	0.031557	0.029296	0.213524	0.072269	0.098832	0.091935	0.134908	0.138554
ed03713838b9176f623f57df5fbf2764430fa6c972c65baf9fbf6019fd14d45e	0	0	0	0	0	0	0	0	0	0	0	0	0	0	0	0	0	0	0	0	0	8.81e-05	0	0	0	0	0	0.708564	0	0.19525	0.000176	0	8.81e-05	0	8.81e-05	0.001786	0.001175	0	0.017423	0.006451	0.018679	0.00543	0.044803
0338bb2bf97141c34de94b785c190833861bb97977b143bb1c1fd142c6c9deac	0	0	0	0	0	0	0	0	0	0	0	0	0	0	0	0.000255	0.002036	0	0	0.000763	0	0.001272	0.000509	0.000255	0	0	0.01603	0	0.00687	0	0	0.022392	0.001781	0.004071	0.002545	0.007379	0.012977	0.016539	0.037404	0.180153	0.018321	0.543512	0.124936
03cf3c6f2f06650e959dee10919191c692268fc5e090612db6299a5d21c6570c	3.3e-05	0.000451	0.000217	0.000392	0	0.000103	3.78e-05	3.3e-05	0.000509	0.00031	0.003338	0.000277	0.000363	0.00055	3.78e-05	0.00152	0.000409	0.000574	0.003618	0.011756	0.015696	0.014218	0.0034	0.002313	0.003824	0.006944	0.002958	0.005331	0.017554	0.000517	0.018054	0.039047	0.026202	0.028099	0.02125	0.077221	0.038723	0.187011	0.042087	0.113651	0.048537	0.118246	0.144589
ef5c7230c9cb3e4c290e2477e4bf9c2e80befca7ddeeef28c54f91df87347956	0	0.000635	0	0.000195	0.001416	0.001221	0	0.001026	0	0	0	0	0	0.001272	0.010502	0.000195	0.000831	0.007958	0.004055	0.00039	0.000195	0.006549	0.003367	0.007322	0.003758	0.019495	0.003716	0.006744	0.001858	0	0.020939	0.025979	0.031906	0.018511	0.151104	0.038512	0.105739	0.024339	0.046842	0.05555	0.102352	0.190176	0.105349
1fcc4bcc5b4591193dbbd96456c8d912317b19f013f3ee916e72e0927ddba81f	0	7.19e-05	0.000144	0.00027	0.000198	0	0.000288	0.001007	0.126057	0.000198	0	0.000468	0.245543	0	0.000666	0.000936	0.000198	0.000468	0.000468	0.000198	0.000882	0.00027	0.001835	0.003562	0.001457	0.001152	0.00108	0.092679	0.000288	0.101657	0.002285	0.00063	0.011587	0.005614	0.003868	0.004192	0.001458	0.17579	0.023607	0.008115	0.058893	0.003851	0.11807
71397031809d1c16969100678225af481076f3b2017c6260d8f863f992677a4f	0	0.00015	0.000457	0	0.000353	0	0.000325	0.001025	8.73e-05	0	0.001681	0.000392	0	0.000263	0.000388	0.001014	0.001998	0.000944	0.001489	0.005447	0.016592	0.0048	0.013294	0.00819	0.004598	0.004635	0.011237	0.004489	0.007284	0.000229	0.01147	0.039418	0.038331	0.030957	0.035202	0.132492	0.020803	0.112576	0.064008	0.118905	0.061059	0.101872	0.141546
38d07b2d79e37f52bb16ea3bd616950d39892a17d915a38653dafb405ead709f	0	0	0	6.4e-05	0.00018	0	0	0.000147	6.4e-05	0.000389	6.4e-05	0.000422	0	0.000894	0.000253	0.000256	0.00083	0.000275	6.4e-05	0.006609	0.002837	0.00127	0.001462	0.002669	0.000522	0.008594	0.004212	0.00381	0.013552	0.000352	0.002962	0.043164	0.01038	0.011276	0.019039	0.044719	0.007953	0.062149	0.044437	0.304928	0.081297	0.175349	0.142554
57147dc6c80d005221188e29dcaf7a4d9e4f7f403f468ab400f78a233498b35f	0	0.000156	0.000437	6.75e-05	0.000219	0	0.000411	0.000147	0.000422	0.000141	0.000878	0.000163	7.32e-05	0.000177	0.000891	0.000864	0.001746	0.000794	0.001149	0.01345	0.01133	0.004004	0.005814	0.007153	0.002937	0.001771	0.008457	0.001198	0.011917	6.75e-05	0.00314	0.025979	0.025718	0.03155	0.031058	0.026909	0.025078	0.224141	0.046922	0.094536	0.04036	0.173841	0.173935
466a9082eaa368c6f64768605b028f74a2d959a70ec1de5c6378e27586a4f40a	0	0	0.00083	0.000158	0.000411	0	0	0.000359	7.52e-05	0.000284	7.52e-05	0	0.000256	0.00065	7.86e-05	0.000396	0.001413	0.000391	0.000338	0.000754	0.000806	0.002953	0.009765	0.002545	0.001054	0.002431	0.014328	0.004585	0.009607	0.000871	0.003145	0.03332	0.009634	0.009232	0.009189	0.08422	0.023675	0.01984	0.085056	0.233736	0.148407	0.154818	0.130314
e5a0ce33572a3155a859ae8f686e07978d72c3fd6d5359e2001c1a98736854a7	0	2.91e-05	0.000142	2.91e-05	1.46e-05	0.000389	1.46e-05	3.72e-05	0.000238	0.00036	0.001039	0.00018	4.48e-05	0.000119	0.00014	0.003091	0.000199	0.00015	0.001542	0.0022	0.002665	0.010967	0.000989	0.003192	0.000561	0.004162	0.001117	0.001876	0.007896	0.000187	0.004106	0.045834	0.011791	0.005943	0.01504	0.052313	0.1048	0.22033	0.019263	0.084055	0.043314	0.167006	0.182633
6bcbdb91d9aa958359afc383c9782d8042d17ecbb4f8625ec0e632842a47c498	0	0.00035	0.000101	0	0.001041	0	0.000382	9.73e-05	0.001097	0.000144	0.001971	0.000245	0.00079	0.000403	0.000354	0.000198	0.00044	0.000354	0.002108	0.003519	0.007002	0.002211	0.004378	0.006779	0.004089	0.00575	0.001895	0.003402	0.006214	0.000296	0.014177	0.014769	0.052885	0.017254	0.021103	0.051033	0.00873	0.385615	0.025067	0.039046	0.044744	0.039631	0.230334
dfb95660e87abd0e1131cf1012f65d1cb4c61fa6928f58ee58e4b41b08676be7	0	0.000194	7.74e-05	0	7.74e-05	4.12e-05	0.000149	7.24e-05	0.000113	0.00023	0.001138	0.000266	0.000102	0.000149	0.000513	0.001605	0.000442	0.000221	0.002599	0.007899	0.011678	0.002684	0.003897	0.001816	0.001751	0.008472	0.003446	0.001896	0.006729	3.62e-05	0.019693	0.014784	0.032214	0.031893	0.028227	0.060768	0.025745	0.161426	0.039532	0.117067	0.146091	0.083924	0.180343
7a8aa8385272d3260a3f3168b9540affbd322cdda5a697457d0fe4483079b8da	0	0.000405	0.000368	0.000797	0.001651	0.000625	0.000583	8.4e-05	0.003137	0	0.004789	6.05e-05	0.000103	0.000103	0.001385	0.018943	0.000373	0.003454	0.002765	0.019821	0.042858	0.002945	0.011691	0.002447	0.027407	0.010225	0.002219	0.001903	0.044138	0.000126	0.041596	0.013712	0.041861	0.084475	0.062554	0.052241	0.037998	0.167995	0.015655	0.031242	0.012627	0.060139	0.172501
ba27a1d50fe35f8a9bec8a834cd60f26f16c16da1191c512f9d2a6dfbe9c4150	0	1.91e-05	3.83e-05	5.74e-05	5.74e-05	0	0	4.72e-05	7.64e-05	5.62e-05	0.000268	5.74e-05	0.000336	0	7.64e-05	0.005907	0.00085	0	0.001762	0.002431	0.000886	0.011279	0.000209	0.00312	0.000147	0.000718	7.64e-05	0.002549	0.005287	0.000501	0.000864	0.048762	0.029351	0.022738	0.00641	0.019502	0.0175	0.358414	0.032603	0.036272	0.045727	0.113894	0.231152
5471bb0649cc678575d6bab4221c5e37698028f9f8f7da7ac37268b463168334	0	8.78e-05	0.000131	0.000142	8.55e-05	8.66e-05	0.000271	8.66e-05	3.21e-05	0	0.003468	0.000359	0	0.000195	0.000189	0.001084	0.000344	0.001737	0.001664	0.020601	0.026011	0.002799	0.004339	0.001186	0.002595	0.01557	0.005171	0.001148	0.014274	3.51e-05	0.016035	0.020681	0.033045	0.048572	0.056636	0.046162	0.008004	0.168694	0.073202	0.114005	0.06034	0.069273	0.181659
9939209cc9efd28280d6652fe2744b3b9271b648adb939cfc52c396450109f2c	0	0.000243	8.81e-05	0.000284	0.000601	0	3.24e-05	0.000243	0.000372	7.34e-05	0.000275	0	0.000102	0.000494	0.000321	0.000209	0.000234	0.000459	0.000517	0.001809	0.001798	0.000582	0.004337	0.003443	0.003862	0.002477	0.001076	0.002154	0.002815	0.00024	0.004473	0.01032	0.033835	0.059874	0.01291	0.011457	0.008814	0.393928	0.105931	0.012222	0.062327	0.020201	0.234569
d550b78ac49c7b495dba020061488847d30e84f0954c9ab54fb8fa5c7c25dab1	0	5.22e-05	9.65e-05	0	4.24e-05	0.000664	2.61e-05	0	0.000105	0	0.001276	8.89e-05	0.000104	0.000159	0	0.004695	0.000402	0.000369	0.001638	0.01023	0.008638	0.003393	0.00086	0.001848	0.000834	0.010672	0.002404	0.001778	0.017516	0.000224	0.011988	0.035473	0.018943	0.00625	0.030281	0.054324	0.055454	0.123281	0.016915	0.183486	0.071132	0.142672	0.181687
00f1cb04351d87bd1c9aca9cb6603ee5bf7b5701226997b17cd7d92d9e36c7e4	0	6.01e-05	8.86e-05	2.85e-05	3.1e-05	0.000259	0.000727	9.05e-05	3.1e-05	0.000453	0.001238	0.000292	0	0.000151	0.000474	0.001848	0.000445	0.001806	0.001465	0.003669	0.005457	0.003901	0.003491	0.008851	0.006888	0.004548	0.003384	0.002078	0.013968	9.3e-05	0.00841	0.043961	0.012131	0.011945	0.029237	0.016869	0.021045	0.32449	0.042252	0.046619	0.038767	0.108493	0.229965
afcb9c9eaeb3b61e6bcc6c248eee1f027ce688cc73e418c23ae27a3045806fba	0	0.00026	0	9.44e-05	0	0	0	0	0	0.000173	0	0.000882	8.67e-05	0.000747	0	9.44e-05	0.000433	0	0.001298	0.003234	8.67e-05	0.000795	0.000347	0	0	0.005654	0.003062	0.000896	0.001338	0	0.001588	0.004635	0.008737	0.001651	0.007031	0.013523	0.001244	0.139353	0.03987	0.237352	0.242882	0.089901	0.19275
1ab0cefdd29e68cd52e1c8b1ea8ec997e2d868fa2b8ea2e2872f80b468f690d8	0.001355	0.001355	0	0	0.001355	0	0	0	0	0.00271	0	0.012195	0	0.001826	0	0	0.001355	0	0	0.006775	0	0	0.001355	0.001355	0	0.02168	0.001355	0.01897	0.001355	0.001355	0.006775	0.008652	0.009486	0.00813	0.012195	0.005419	0	0.097616	0.060365	0.300028	0.219191	0.016838	0.178957
0526f876fade5ba3cf7dc4693ab5c9d158cbcfd6a9a915906fc2e87ea2e81b25	5.14e-05	0.000154	0.000792	5.14e-05	9.12e-05	0	0.000234	0	0.035672	9.12e-05	0.001664	0.000182	0.13602	0	0.000519	0.00053	0.000416	0.000804	0.001236	0.006244	0.008236	0.005088	0.008021	0.003176	0.004442	0.003187	0.002251	0.035789	0.010906	0.286028	0.004606	0.016792	0.023041	0.011084	0.02728	0.048966	0.004464	0.045424	0.010263	0.047892	0.015832	0.052924	0.139555
64d78fe70eb1e36971cb3ad731004e0cd5ba6a7126c3a3fcf933e58e08115e18	0	0.000392	6.89e-05	0.000116	9.31e-05	0.000161	0.000161	5.87e-05	3.45e-05	5.76e-05	0.001225	5.87e-05	0	0.000468	0.000911	0.000287	0.000451	0.001171	0.002297	0.002173	0.002669	0.005404	0.002307	0.000727	0.002066	0.007526	0.001546	0.00212	0.007367	3.45e-05	0.010865	0.009926	0.032848	0.023601	0.02542	0.073384	0.165211	0.003655	0.070677	0.161791	0.064955	0.152054	0.163661
34264259ad7637773b05391bea556e864dc6af388fef5617a0fb7505c2df7616	0	0.000122	0	0.00016	0	0.001428	0.000122	0	0	3.65e-05	0.000671	0.000143	3.77e-05	0.000461	0.000178	0.011391	0.000781	0	0.003715	0.000901	0.000746	0.01001	0.000578	0.010261	0.000365	0.005625	0.000552	0.000531	0.018728	0.001205	0.012119	0.031959	0.011091	0.02209	0.054049	0.037947	0.164201	0.00958	0.042162	0.07273	0.061873	0.245599	0.165854
85b67c3173f42f0b0a0a5ef90b5393568537915829c001832edb6349f71507f4	0	0	0	0	0	0	0	0	0	0	0	0.000498	0.000498	0.00249	0.000498	0	0	0	0	0.001992	0	0	0	0.000498	0.000498	0.001992	0	0.000996	0.005478	0.000498	0.000996	0.002988	0.010458	0.00747	0.006972	0.003486	0.009462	0.43227	0.101593	0.043326	0.075697	0.028387	0.260956
8045f2481d94961e3612d2c00f843671df55ea2d02461bb4e44b941aac6371c8	5.41e-05	0	5.41e-05	0.000179	0	0.007777	0	0	0	0.000375	0.000412	7.1e-05	0	0.000412	0.000108	0.017981	0.00025	7.1e-05	0.003058	0.000375	0.000216	0.005762	0.001342	0.002855	0.000216	0.007644	0.000487	0.004146	0.005085	0.000341	0.01546	0.006889	0.007346	0.006681	0.036889	0.056443	0.359239	0.016206	0.031474	0.070337	0.058033	0.110393	0.165337
a6317f112d033766fb094f08b54dc9a47f482015d138caeafcbc3e3bb8a33b90	0.000151	0.00015	7.79e-05	0.000113	7.29e-05	0.000116	0.000188	0.000302	0.000225	0.000277	0.001173	0.000274	0.000115	0.000504	0.000283	0.000613	0.000722	0.000895	0.004778	0.00525	0.00552	0.006735	0.002968	0.006588	0.002249	0.007757	0.004021	0.001698	0.008257	0.00044	0.015582	0.02517	0.016012	0.014567	0.040314	0.055142	0.017059	0.200248	0.051621	0.102863	0.054049	0.133464	0.211397
102929f3542c9dbd3e6da52617f0a695fccf2cd9b8d6e35ccff27def9ac85886	0	0.00044	9.19e-05	0.000164	0.000329	0	0.000276	0.000276	0.000164	0.000184	0.001905	0.000276	0.000184	0.000532	0.000368	0.001518	0	0.000329	0.002368	0.004538	0.011979	0.003633	0.006457	0.00783	0.002863	0.006371	0.001189	0.001281	0.009565	0	0.017103	0.041576	0.046697	0.025993	0.036394	0.131017	0.034874	0.131269	0.044933	0.081361	0.075586	0.073886	0.194201
4356a4571b4e2707241bcc75a4949b0990e3415a3e9123d8e320de89e45fb5dc	0	0.000127	9.96e-05	0.000125	4.52e-05	0.000683	7e-05	0.000147	9.04e-05	0.00029	0.000888	0.000842	3.76e-05	0.001841	0.000267	0.001134	0.000576	0.000838	0.002373	0.002311	0.00232	0.006037	0.000788	0.011029	0.002615	0.013705	0.001869	0.001117	0.009621	3.76e-05	0.014493	0.032695	0.01862	0.02419	0.045166	0.042997	0.066798	0.087301	0.07535	0.124263	0.039561	0.173739	0.192906
7e2462fcd8625d828398b735e08605d4615bef5d0bc0879d1826f7dd3cb6db28	0	0	0	0.000291	7.49e-05	0	0	0	0.000612	0.000335	0	0.00089	0.000244	0.00216	0.000593	0	0.000612	0.000937	7.49e-05	0.003122	0.000877	0.000111	0.001159	0.000813	0.002882	0.002481	0.002252	0.002077	0.00401	0	0.003451	0.001191	0.02276	0.021821	0.005966	0.003185	0.000504	0.508604	0.037196	0.016396	0.051889	0.011772	0.288655
659ad5905ded2f73d11cc84c537e1729ebb39ab6388a3e03ee9706534a75f6f5	0	0	3.34e-05	0.000172	0	0.00029	0	0.000161	0	5.35e-05	0.003571	0.000149	0	0.0011	0.00028	0.007617	0.000806	0.000364	0.001189	0.003532	0.003074	0.00725	0.000727	0.000313	0.000207	0.005359	0.002559	0.000979	0.040291	0.000605	0.002003	0.009824	0.013442	0.014673	0.016382	0.02929	0.057808	0.002249	0.031764	0.223579	0.067123	0.263685	0.187499
62dc87b6805dc2788c86072071e05545ab458b44e9073d3bd57f52f67eca2265	0	8.84e-05	4.37e-05	4.37e-05	0.00034	4.37e-05	0.000117	0.000134	0.000205	0.000339	0.001182	0.000348	4.37e-05	0.000461	0.000305	0.002713	0.001786	0.000693	0.001143	0.005466	0.00212	0.003273	0.00354	0.005519	0.002369	0.002706	0.007872	0.005092	0.009519	0.000353	0.005384	0.027671	0.017061	0.018139	0.028703	0.028989	0.051476	0.1192	0.104963	0.10923	0.087869	0.138685	0.204774
3c79461e39604e905dd9a5ad16784d4e8ff368633beef6dcfb8501e47f07a368	4.57e-05	0.000166	0.000215	0.000161	0.000935	0.000616	0	4.57e-05	0.000208	0.000337	0.000889	3.39e-05	0.000129	0.000703	0.000329	0.001524	0.000325	0.000225	0.001135	0.007568	0.007093	0.00253	0.003494	0.003617	0.001516	0.005675	0.003145	0.010239	0.013158	0.000278	0.009074	0.028453	0.015358	0.005151	0.040796	0.056055	0.101797	0.087982	0.03705	0.111247	0.078158	0.159505	0.203039
dcd3a4bf848b6d54e1749c1b1280434d47a442c6679fe17f12d408ea4594cd19	0	0	0	0	0	0	0	0	0.000229	0.000568	0	0.000187	0.000367	0.000471	0	0	8.76e-05	0.000219	9.24e-05	0.008857	0.001262	0.000132	0.000136	0.000193	9.24e-05	0.002041	0.002307	0.001907	0.001135	0.000154	0.001015	0.008786	0.018026	0.00604	0.004038	0.002427	0.002461	0.431542	0.031281	0.071145	0.079658	0.038688	0.284456
b31e557ec1810437fbc688b64c837b0157e0ea83075727257f4fdebfdac4562a	0	9.23e-05	2.55e-05	0.00014	0	0.00021	0	0	6.67e-05	0.000372	0.000587	0.000438	0	0.00137	0.000118	0.001297	0.000552	0.000118	0.00096	0.005674	0.002786	0.005015	0.000898	2.55e-05	4.61e-05	0.001506	0.002303	0.002039	0.01348	0.000175	0.001994	0.002505	0.016603	0.008609	0.014115	0.058219	0.076704	0.008574	0.031839	0.238202	0.055043	0.250112	0.197185
fcd9546d0705c43429a3075504e99bddfc20376a93e37be1d8591bd7fa125b49	0	0	0.000111	5.53e-05	0.000166	0	0.000256	7.26e-05	0.000291	0.000491	0.000588	0.000408	0	0.000457	0.000183	0.001003	0.00102	0.000709	0.000446	0.018973	0.020684	0.000917	0.01608	0.001436	0.00539	0.001746	0.025724	0.00192	0.009225	0	0.00823	0.008082	0.036977	0.018904	0.0094	0.046044	0.01311	0.241671	0.040557	0.108222	0.059661	0.063411	0.237381
b2dd8279c53949ec83db489567790a6dee15112a1be17fcae986b7a4c1e7a507	4.56e-05	9.06e-05	0.000272	0.000227	0.000136	0.000637	0.000273	0	0.00091	0.000228	0.001818	9.09e-05	0.0005	0.000227	0.002638	0.004183	0.00218	0.001045	0.003001	0.006772	0.012816	0.003093	0.005815	0.006505	0.007546	0.005544	0.003634	0.002273	0.013325	0.000182	0.00891	0.053532	0.030635	0.056024	0.049863	0.030893	0.074502	0.203369	0.03365	0.041657	0.023845	0.079512	0.227599
69a6c7c849eb143f05d35ad3d4dc6771833bd636c2f6c6f67f5240b2ec5bd6ac	0	0	0	0.000126	0.000143	8.26e-05	0.000214	0	0.000182	0.000423	0.000527	0.000131	0.000181	0.000191	0.00023	0.000244	0.000364	0.001047	0.000311	0.003209	0.007491	0.000555	0.003499	0.001812	0.004203	0.002559	0.004673	0.002072	0.002205	0.000126	0.005504	0.007575	0.016031	0.027909	0.00485	0.011077	0.004626	0.497584	0.021774	0.022423	0.025303	0.017379	0.301164
b83fdf61db09da7b349213368104ba3a2043974fc39d0db3580c51b7c5d988bd	0.000103	0.000205	0.000101	0.001207	0	0	0.000305	0	0.001	0.000101	0.000711	0.000714	0.000695	0.002023	0.000103	0.000101	0.00051	0.001306	0.005806	0.002571	0.003687	0.007685	0.001988	0.006735	0.006354	0.014183	0.003419	0.025839	0.003844	0.030997	0.043208	0.02624	0.008207	0.037325	0.012011	0.084432	0.002526	0.011317	0.165888	0.158858	0.056432	0.088555	0.182705
f9a9177836b8b19554cdaedfa266b8738c3870845442a6a4cceec372a0351d5f	0	3.16e-05	0.000774	0	0.000529	0.000185	0.000436	0.000124	0.000367	6.31e-05	0.003296	0.000158	0.000215	0.000188	0.000609	0.001297	0.00065	0.000498	0.001111	0.011745	0.022023	0.005334	0.017174	0.002405	0.010068	0.003867	0.007085	0.003771	0.02247	0.000558	0.013983	0.056528	0.023315	0.010308	0.019925	0.083769	0.025262	0.120342	0.032397	0.102796	0.046306	0.130376	0.217658
ca1eaece92322728aa9dd84a1e7f9103599ea10122bb0c8a6abdc82c96010cc1	7.65e-05	0.000176	0.000377	0.000176	0.001773	8.8e-05	0.000156	0.000147	0.000939	7.95e-05	0.002561	0.000213	0.000176	0.000145	0.000244	0.000678	0.000745	0.000876	0.001441	0.009746	0.010349	0.0033	0.00936	0.002386	0.007543	0.006003	0.011753	0.007696	0.013231	0.000481	0.019507	0.014393	0.032634	0.024668	0.030215	0.071931	0.012478	0.162109	0.043923	0.12146	0.076185	0.06693	0.230651
f664439436788cfbe3f7dd086580370b3c4393fbcd7fbda9c903df7df54a561a	0	5.21e-05	0.000818	0.00022	0.001705	0.00036	0.000303	0.000154	0.000306	5.21e-05	0.000764	0.000208	0	0.000115	0.000508	0.002617	0.002169	0.000572	0.001538	0.001575	0.002604	0.004927	0.011423	0.002394	0.002766	0.004745	0.009817	0.002631	0.010186	0.000255	0.006432	0.017735	0.016892	0.027437	0.066799	0.065686	0.083019	0.030865	0.079746	0.086457	0.083598	0.164821	0.204729
42f03b33c384fffb1b4286a0f2214b43feaf18ccdd2e1cd44e8307c2fe72dcde	0	0	0	0.000598	0.000598	0	0	0	0	0.000598	0	0.002992	0	0.001197	0	0	0.001795	0.001795	0.000598	0.001197	0	0.001197	0	0.000598	0.001197	0.00419	0.020945	0.007182	0.007182	0.000598	0.00359	0.022142	0.022142	0.011969	0.00359	0.020945	0.001197	0.01915	0.100539	0.269898	0.169959	0.094554	0.205864
850b8f7c844610c87f0b5cee96d7075d1824737f85090037d308edeb7669b9d2	0	0	5.35e-05	0	3.53e-05	0	0	0	9.95e-05	0	0	0	3.53e-05	0.000118	5.35e-05	0	0.001045	0	0.000225	0.004691	0.000302	0.000568	0.000268	0	0.000118	3.53e-05	0.004484	9.95e-05	0.00951	0	3.53e-05	0.000984	0.003416	0.006904	0.002327	0.001877	0.001452	0.510076	0.026548	0.041111	0.005122	0.056696	0.321713
d7017b00ca2a69fd4a51e0a2d60721c0ad932ee6f565b29da6d83de4973e426f	7.13e-05	0	7.13e-05	0.001868	0	0	0	0	0	0.000198	0.000357	0.000428	0	0.005188	0.000214	0.000779	0.000484	0.000198	0.000555	0.002653	0.001681	0.005018	0.001538	0.001141	0.000143	0.001309	0.004353	0.00134	0.012563	0	0.00107	0.021598	0.021798	0.016069	0.01349	0.038023	0.03569	0.054094	0.068621	0.166996	0.072318	0.225328	0.222756
4b37cd8ae865f07f73b40445457280b98c53bcd32f42c232e7b2f00e789562bf	0	0	0.000285	0.000258	0.001161	0.0001	0.000582	0.00045	0.000367	0.000225	0.003898	0.000193	0.000151	0	0.000577	0.00278	0.000444	0.001766	0.002218	0.008087	0.016639	0.003184	0.005585	0.010201	0.010169	0.006732	0.006135	0.004885	0.015629	8.67e-05	0.018859	0.073657	0.052931	0.08725	0.032748	0.048369	0.021241	0.076993	0.048119	0.06915	0.06582	0.083126	0.218947
2331c532854d54cea2583c3fe39960f548ee1d83fb61c649a6caaadad60d79e9	0	5.71e-05	3.09e-05	0.000108	0	0.003845	3.09e-05	0	0	0	0.000637	0.00021	0	0.000299	0.000109	0.002965	5.22e-05	0.000102	0.001995	0.000284	0.000531	0.00482	0.00053	0.010567	0.000414	0.012475	0.000277	0.001075	0.003374	0.001082	0.016278	0.021238	0.007531	0.020078	0.057777	0.042434	0.320356	0.011607	0.063955	0.0459	0.039129	0.095121	0.212727
a431ad53f9a6197bbf8ec66a95dc5da0be33c63e3f6c3fc813310cb17aa275e7	0	6.61e-05	6.61e-05	0	2.86e-05	2.86e-05	2.86e-05	2.86e-05	0	8.19e-05	0.000112	0.000275	0	0.000556	0.000227	0.00037	0.002538	0.001016	0.000848	0.011631	0.000463	0.001424	0.000654	0.000635	0.000482	0.001845	0.019214	0.000558	0.008791	8.54e-05	0.000798	0.019442	0.016974	0.009973	0.012706	0.005293	0.020261	0.143086	0.042167	0.179268	0.062656	0.179843	0.255479
17622f4ab124e66ee904ad629ff6d967fddfc614b4629b0db7d1b09a9f603d7c	8.44e-05	0.000255	4.76e-05	0.000292	0.000435	0.000339	0.000411	4.76e-05	0.00051	0.000184	0.000825	0.000712	0.000378	0.000484	0.000552	0.001498	0.000477	0.000889	0.003536	0.004188	0.00714	0.002829	0.007011	0.003664	0.010408	0.010865	0.00487	0.00546	0.004576	0.00104	0.051052	0.015001	0.028886	0.037649	0.042643	0.083886	0.032962	0.13729	0.057547	0.086672	0.05134	0.058723	0.24234
1322048c6ab1381d0baa736c1d82f7c00fc12fe324ba014266d644cd9939b7c8	0	0.000468	0	0	0.000468	0	0	0	0	0.001403	0	0.000935	0	0	0	0.000468	0.001403	0.000935	0	0.005145	0.000468	0.001403	0.000468	0.000468	0.000935	0.001871	0.012629	0.007016	0.013096	0	0.000935	0.042096	0.008419	0.014499	0.004209	0.008887	0.028063	0	0.046305	0.358747	0.086062	0.125819	0.22638
21ee909c5e7ea6216c75608544f12ece3d13b16a4474866557e25fbb4b7f1cf3	0	0	0.000147	0.000147	0	0.00044	7.33e-05	0	0	0	0.00022	0.000367	0	0.001981	0.00022	0.001248	0.001101	0	0.005794	0.000147	0.000293	0.006674	0.001026	0.004913	0.001026	0.005206	0.001027	0.001247	0.001466	7.33e-05	0.013716	0.012027	0.016649	0.012618	0.050096	0.046272	0.291487	0.002787	0.032279	0.074274	0.048482	0.145355	0.21912
854f8ac731b482e3b5ef5c466885aad47eeca946b333f3490cf8286c76e99273	0	0	0.000379	9.05e-05	0.000765	9.05e-05	0.000819	0.000531	4.72e-05	4.72e-05	0.000469	7.84e-05	0	0.000607	0.001625	7.84e-05	0.000588	0.001241	0.001617	0.000699	0.002293	0.00277	0.016208	0.01045	0.017664	0.004602	0.005997	0.011002	0.002849	0.000637	0.025767	0.039362	0.006008	0.012346	0.040195	0.056866	0.008992	0.170673	0.138912	0.04895	0.035616	0.079873	0.252198
2a9e90b3f1223b3734ba407b0d869d5972e5e720a7321aadc6dc9083e20c051e	0	4.47e-05	0.000254	0.000398	0.000436	0.001053	0.000335	0.000566	9.06e-05	0.000442	0.000889	0.000313	0	0.000266	0.000656	0.000987	0.000954	0.000726	0.001656	0.0019	0.005061	0.003047	0.006	0.005811	0.008102	0.004568	0.001856	0.003793	0.006923	0.000211	0.023178	0.013653	0.021386	0.047028	0.028684	0.032884	0.063701	0.176369	0.103231	0.038352	0.077592	0.060199	0.256404
12ba01dd33cc71c85ea44445a30d9e9e3a1223cebb62b3400e266cc724e09300	0	2.79e-05	0.000454	0	0.000214	0.000167	0.000377	0	0	0.000613	0.000333	0.000289	2.79e-05	0.000272	0.000904	0.001115	0.00325	0.000451	0.001043	0.006231	0.00544	0.001094	0.007484	0.001302	0.005155	0.001589	0.01124	0.002452	0.005564	0.000102	0.006005	0.005169	0.015532	0.014989	0.01871	0.01591	0.021695	0.382948	0.038467	0.033413	0.030699	0.047539	0.311737
7b37dac8164a039d53f67fbe869e5dac6582cd49afeb7526a9f7ca54295479b1	0	0	4.37e-05	4.37e-05	0	4.37e-05	0	0.000182	8.74e-05	0	0.000175	0.000225	0	0.000198	0.001736	4.37e-05	0.001003	0.000822	0.000182	0.001816	0.000175	0.000407	0.000262	0.002919	0.000451	0.006002	0.003177	0.000313	0.002513	4.37e-05	0.002221	0.013912	0.009286	0.01316	0.026079	0.007902	0.032379	0.114943	0.033197	0.120233	0.242795	0.103944	0.257087
732df944fa50f3f05deacb351c58dc594db06bd298fc15d412ecfd05bb219898	0	0.000265	0.000373	0.000266	0.001089	0	0.001479	0.000809	0.000777	0.000206	0.001729	0.00034	7.36e-05	0.000705	0.003538	0.000472	0.001147	0.003901	0.000665	0.003545	0.014555	0.001535	0.01519	0.003413	0.015334	0.002934	0.012824	0.001607	0.006689	0.000325	0.009519	0.010898	0.027496	0.030132	0.018875	0.035398	0.003012	0.270438	0.060299	0.053252	0.04764	0.049015	0.288241
fae253275476927fadeb8928d3df986b93e217cc42e19740ad3887886214e16d	0	6.67e-05	6.67e-05	0.000162	0.000154	3.22e-05	9.34e-05	0.000114	0.000451	0.000191	0.001136	0.000294	0.000245	0.000282	0.000184	0.000997	0.00013	0.00022	0.001726	0.003554	0.010806	0.001275	0.001663	0.003456	0.002393	0.004783	0.000815	0.002042	0.00756	0.000127	0.016099	0.012403	0.032426	0.018815	0.029698	0.040189	0.017102	0.336977	0.013947	0.039228	0.039802	0.047872	0.310423
87ea0e8117af6521f85516468d87abef43c5cb5a54fb9c50143ef50695aed0d0	0	0	0.000296	0.000183	0.000591	7.53e-05	0.000218	0.000292	0.000415	7.24e-05	0.002784	0.000249	0	0.000144	0.001044	0.002434	0.002016	0.002103	0.000689	0.012496	0.012486	0.006613	0.006279	0.000971	0.004292	0.00273	0.021839	0.001406	0.031576	0	0.004483	0.015736	0.029048	0.052174	0.020835	0.048686	0.030111	0.045307	0.071265	0.120932	0.041247	0.159991	0.245891
9f5a4691e3a66ae88c30ac034dc0bf088c2a0b84a942b6d903d25df8a88122e9	0	0	0	0	0.001238	0	0	0.001558	0	0.00495	0	0.003714	0	0.002366	0.006078	0	0.006483	0.001667	0	0.000295	0.000725	0	0.003791	0.003841	0.001962	0.017842	0.004785	0.022759	0.000295	0	0.015901	0.021231	0.006073	0.002257	0.024477	0.022384	0.006685	0.154666	0.113231	0.068702	0.18296	0.029263	0.267822
68e99aff1e70af69b22f5ef3857c65ae2a49651e2ff4e1d8b9965dcabb2892fe	0	0.000994	0	0	0	0	0	0	0	0	0	0.001986	0	0.000994	0	0	0.000497	0.000497	0.000497	0.000497	0	0	0.001489	0	0	0.001489	0.007447	0.000497	0.000994	0	0.000497	0.015889	0.005461	0	0.000994	0.01291	0.02284	0.001986	0.021847	0.362462	0.162363	0.121648	0.253227
e54a5c5f08e7f9dc13316cdbb446bdc1847c8414ba5fe2f63e48bcec1b334ac4	0	0.000544	0.000592	0	0.000182	0.00041	0	0	0.000182	0	0.001776	0.000182	0	0.000774	0.000182	0.001136	0.000363	0.000182	0.004364	0.001547	0.001776	0.013076	0.005281	0.008366	0.002874	0.001776	0.000544	0.016386	0.018209	0.08902	0.020089	0.02734	0.020633	0.015392	0.027677	0.087568	0.084682	0.003094	0.04144	0.083796	0.048116	0.133247	0.237206
defa567b55d82df1467d68dde0c5982fecfa4be5d9c5c76c8b05a0ddfeb836b7	0.000314	0.000251	7.26e-05	0.000268	0.000394	0.000334	0.000295	0.000824	0.000469	0.00014	0.001694	0.000498	0.007396	0.000417	0.000146	0.000361	0.000268	0.000433	0.003884	0.002925	0.003918	0.005134	0.00719	0.009844	0.008311	0.010112	0.001091	0.007415	0.010336	0.060405	0.042688	0.035162	0.036555	0.025123	0.050637	0.098239	0.03499	0.011258	0.044853	0.071672	0.052661	0.112791	0.238233
99a9f2e056347c5342c43fd9dc89397d3f8b1717405900a219965e84f45af5f3	0	0	0	0	0.000339	0.000849	0	0	0.00017	0.00017	0.000849	0	0	0.001867	0.00017	0.001358	0.000679	0	0.003395	0.000339	0.000679	0.005092	0.000849	0	0	0.003904	0.001358	0.00645	0.006111	0.019182	0.009676	0.000339	0.002376	0.002547	0.041419	0.069768	0.062129	0.001358	0.05449	0.147004	0.023596	0.273808	0.257681
ff1cf916eefe66c1364d64f75cbf3b3389d3bffbb6f8688ad470501c15570352	0	0.000118	0.00013	0.000184	6.98e-05	0.000315	0.000465	6.42e-05	4.85e-05	0.00013	0.002658	0.000207	0	0.00058	0.001406	0.001229	0.000679	0.001633	0.002621	0.003048	0.004991	0.008782	0.004952	0.002242	0.006591	0.005184	0.00355	0.000916	0.015787	4.28e-05	0.014023	0.028806	0.045794	0.045987	0.025268	0.0886	0.046911	0.011675	0.047455	0.091094	0.068474	0.164829	0.25246
9c13a31cbd52a93af2d77b4abd6a8cf6185a6bd90f3e23f7cdf015c906fe8146	0	0	0	0	0	0.000171	0	0.000124	0.000123	0.000138	0.000309	0.001251	0	0.000581	0.000702	0.001185	0.00075	0.001028	0.000856	0.004743	0.001757	0.001979	0.000917	0.000817	0.000447	0.010721	0.002986	0.000886	0.005985	0.000123	0.005826	0.009433	0.014972	0.002159	0.030185	0.034886	0.038025	0.10703	0.015316	0.20728	0.089392	0.123524	0.283397
f4dbf6468a8005e6ffe2fbb474d80a664ac971c4f9c55f90758fb5a7761d6b86	0	0.00019	0	0	0	0	5.36e-05	0.00038	0	0.000627	0.000244	0.00019	8.28e-05	0.000634	0.000823	0.001726	0.001309	0.001368	0.000458	0.002739	0.001863	0.001059	0.003794	0.009393	0.002959	0.003061	0.00616	0.002096	0.008615	0	0.004119	0.038991	0.015418	0.02133	0.020844	0.012943	0.010707	0.247787	0.066745	0.050193	0.042839	0.10816	0.310097
9a45d11219bdd0932cd727b45b9786a5fbd5f601e63d8fa9addc51c2481a8fec	0.000151	0.000215	0.000289	0.000792	0.000555	0.001942	0.000295	0.000669	0.000356	0.000156	0.001125	0.000213	0	0.000679	0.001318	0.004528	0.000323	0.01136	0.001019	0.011179	0.017629	0.001982	0.01763	0.004254	0.011043	0.024699	0.009591	0.003061	0.007511	0.00016	0.018906	0.022367	0.013983	0.044707	0.051039	0.078511	0.071531	0.067517	0.065657	0.082574	0.025092	0.060412	0.262977
c527dd4c03cb252d17001fd173017ca3257b114fa77c96bcf08092e23880f916	0	0	0.000132	0.000254	0.000136	0.000903	3.71e-05	7.75e-05	6.69e-05	0	0.000884	0.000115	0	0.000498	8.32e-05	0.001543	0.000327	0.000484	0.002198	0.002575	0.003123	0.004375	0.003035	0.001927	0.003419	0.004642	0.002639	0.000716	0.013891	0	0.019802	0.0205	0.028148	0.031365	0.024235	0.063502	0.107804	0.034794	0.048308	0.091411	0.03824	0.177543	0.266268
a3276e0e5c93bad68418b6aab6d25165c73102c00f0fd39bb1ea004af3333410	3.92e-05	9.92e-05	0	0	0	0.000796	3.92e-05	0	0	0.000198	0.000688	0.000453	3.92e-05	0.000667	3.92e-05	0.001686	0.000307	0.000591	0.000406	0.004956	0.002518	0.002039	0.000645	0.000237	0.000413	0.004634	0.002041	0.002493	0.011556	0.000211	0.002559	0.014274	0.024077	0.006942	0.017938	0.017805	0.164988	0.051292	0.033074	0.146057	0.051595	0.156656	0.274953
fdaf070a30d22bf0eebd35cb9d2b4fa2b8e2ea292904ebcdb1af1adc9621ae43	0	5.05e-05	0.000234	0	0.000156	0	5.05e-05	0.000192	0.000251	5.13e-05	0.000467	0.000142	2.7e-05	0.000122	5.13e-05	0.000175	0.001761	0.0002	0.00024	0.011367	0.003145	0.002579	0.001234	0.000327	0.000273	0.000449	0.004859	0.002814	0.01028	5.05e-05	0.000183	0.010337	0.024615	0.009354	0.005489	0.01212	0.010014	0.302841	0.012872	0.083915	0.037026	0.11495	0.334735
08ada3ae6bd39623694cce28a96376e23ef0936238c0f4527048001677a8b36b	5.03e-05	0.000285	0.000157	0.000151	0.000307	0.000891	0.000704	5.03e-05	0.000255	0.000128	0.000542	0.000151	0	0.000584	0.000539	0.001406	0.00049	0.002154	0.004963	0.000518	0.001081	0.006756	0.001974	0.00795	0.010501	0.009768	0.001636	0.002047	0.007865	0.000229	0.024075	0.016068	0.012603	0.017914	0.055474	0.043337	0.204328	0.002237	0.039031	0.056591	0.053176	0.150974	0.260059
2cb2f1f71705640bbb54fc757f2d17331bee46ba54532e6fde35f73201cc0100	0	0.000149	0.0004	0.000405	0	0.001916	0.000135	0.001032	0	0	0.00021	0.000502	0	0.000725	0.00161	0.00167	0.00053	0.001358	0.00182	0.001014	0.000749	0.001982	0.007378	0.00678	0.004011	0.004465	0.005999	0.002788	0.006072	0	0.013944	0.033664	0.02861	0.033544	0.031	0.036466	0.126926	0.004574	0.064169	0.079015	0.097953	0.134238	0.262194
104e06aa84c7cf9ee85d8cbc604d471336610a0a0fd9bea56b8c8a171f91a422	0.000413	0	4.08e-05	0.000166	0.000258	0.00082	0.000192	4.08e-05	0.000312	0.000161	0.000122	4.53e-05	0	0.000293	0.000214	0.004293	0.000462	0.004053	0.000405	0.003542	0.001798	0.000932	0.004842	0.001196	0.004155	0.007627	0.008142	0.002429	0.007171	0.000671	0.004034	0.018831	0.009681	0.02017	0.030469	0.02254	0.169954	0.032216	0.126989	0.083239	0.047278	0.107778	0.272028
0e27c2f464f7215af252d12789a80bad5297d6a781b4e7714c714a51818f542b	0	8.22e-05	0.000184	5e-05	8.22e-05	0.00011	0.000198	9.66e-05	0	4.23e-05	0.001369	0.000283	0	0.000496	9.22e-05	0.000423	0.000193	0.000486	0.004892	0.000504	0.001275	0.017476	0.000877	0.008236	0.001555	0.008684	0.000479	0.000929	0.010439	5e-05	0.023914	0.028765	0.014715	0.017127	0.061392	0.081266	0.034014	0.000591	0.051255	0.077546	0.060037	0.216994	0.272801
3ebf4511e7ad2b22e213d034a325c3aef1cb6f72c5510c3fe28fba18cf7d7c46	0.00016	0.000283	0.000227	0.000202	0.001552	0.000603	0.000551	0.001747	0.001303	9.52e-05	0.002093	0.000257	8.26e-05	0.000273	0.000703	0.006635	0.00046	0.00248	0.003359	0.004686	0.013905	0.003644	0.008029	0.008195	0.026374	0.01306	0.002812	0.007633	0.014667	0.001082	0.042885	0.050015	0.048137	0.02704	0.043353	0.073836	0.082663	0.019871	0.043097	0.047584	0.056279	0.070859	0.267228
8a4754e8d40a8582f72a12bcdbff2c5271e3dd9b33dd60406995a7a4ca7a310f	0	0	0.000129	0	0.000156	0	0.000147	0.000331	9.06e-05	0	0.000166	0	0	5.51e-05	0.000353	0.000557	0.001471	0.000722	0.000358	0.003986	0.000625	0.000809	0.003483	0.001498	0.003099	0.000634	0.010065	0.001259	0.00486	0	0.002722	0.011541	0.017039	0.039017	0.007879	0.007323	0.012272	0.344572	0.042563	0.043577	0.02146	0.060293	0.354886
d9b51e4fa2caf04eaaffa71ecfcffaba4c7255411d2d657196698f69ff142f21	0	9.18e-05	0.000184	0	0	0	0.000276	0	0.000205	0.000448	0.001437	0	0	0.000388	0.000184	9.18e-05	0.001436	0.000519	0.000886	0.007955	0.004726	0.002447	0.003916	0.001162	0.0025	0.001987	0.01016	0.00084	0.013785	0	0.002835	0.033753	0.042924	0.013099	0.009669	0.016888	0.012282	0.084219	0.026614	0.171994	0.098377	0.134216	0.297506
b9af783135860304a9ea3197b49f29cdb6ae40dfa92d8e8450868a9c243150f4	0	0	0	0	0	0	0	0	0	0	0	0.001352	0	0.001352	0	0	0.000675	0	0	0	0	0	0	0	0	0.002702	0.001352	0	0.002027	0	0	0.018243	0.020946	0.035135	0.004054	0.00473	0.013513	0.001352	0.204054	0.106757	0.213513	0.097297	0.270946
7c62bf1a7738e9c147eab0d987dcd62ed6e8df4f9b2d76dc83a36344356ef2a9	0	0.000297	0.000297	0.000297	0	0	0.000297	0.000297	0	0.000297	0.000595	0.001784	0	0.003866	0.001784	0.000297	0.001189	0.001487	0.002082	0.003568	0.002379	0.002082	0.008029	0.007434	0.006839	0.008623	0.006245	0	0.00565	0	0.014273	0.032709	0.019923	0.027357	0.027654	0.048766	0.037466	0.018436	0.085935	0.118941	0.079691	0.144216	0.278917
79fb0cb91feab7082e7375fb3d084af9052b3d14fd62552f8e51ce0f34ecb4c9	0	0	3.63e-05	0.000126	3.28e-05	0.001512	0	0.000287	0	5.73e-05	0.000167	0.000374	0.000762	0.000581	0.000199	0.000823	0.000214	0.000591	0.000666	0.004505	0.001517	0.000573	0.001972	0.006616	0.000888	0.006699	0.004205	3.28e-05	0.003235	0.0009	0.010765	0.023236	0.014439	0.013732	0.026973	0.022099	0.172616	0.133613	0.033657	0.06532	0.060122	0.07925	0.306604
75bcdf846543aa5cd52e3eaa1ffd19a059a77ce9d9ad1a825d358448f061a235	0	0	0.000183	9.17e-05	0.000441	0	0	0	9.17e-05	0.000479	7.38e-05	0.000222	0.000166	0.000148	0.000588	0	0.001602	0.001826	0.000166	0.009145	0.000736	0.000349	0.000588	7.38e-05	0	0.001569	0.009058	0.00057	0.003499	0	0.000405	0.00219	0.001874	0.000993	0.006018	0.001767	0.001233	0.446763	0.016011	0.039175	0.015776	0.048654	0.387475
f6edeea4c5ee531a9f42ded64ee03bb7cc9f674208663bce1df5784262008b70	0	0	0.000284	0	0.000857	4.06e-05	0.000387	0.000302	0.00077	3.31e-05	0.000606	4.06e-05	0	3.31e-05	0.001987	0.001929	0.005363	0.002169	0.000557	0.005763	0.009778	0.00222	0.018202	0.002177	0.004903	0.003577	0.012589	0.001687	0.020506	3.61e-05	0.005504	0.01352	0.008518	0.011407	0.039893	0.051165	0.039772	0.149352	0.030497	0.064292	0.011002	0.159376	0.318904
ddc9d6bbba10bded2d7d997612c2d6a4472c8150a0e8fc3497ecfce0dc85a5ea	0	0.000173	6.94e-05	0.000398	0.000417	0	0.000729	0.000434	0.000175	0.000382	0.000573	0.000105	0	0.00082	0.000784	0.000554	0.001357	0.004333	0.000383	0.0032	0.003558	0.0004	0.004314	0.006773	0.006466	0.009896	0.00465	0.002177	0.012159	0	0.00797	0.0209	0.041524	0.047858	0.032407	0.026993	0.007662	0.099637	0.088205	0.075105	0.081409	0.10086	0.30419
d3cbbdc6d9bc0e2d7676ff694f737c1ecc84b2940f1891c2a7a5c5301d05a22d	3.78e-05	0	0.000472	0	0.000783	9.86e-05	0.000375	0.000767	0.000477	0.00015	0.000511	0.000186	0.00113	0.000262	0.002279	0.00121	0.00167	0.001	0.001454	0.00239	0.004644	0.002027	0.015835	0.005676	0.009179	0.005434	0.008767	0.035643	0.005176	0.135426	0.010857	0.023447	0.023671	0.021228	0.037251	0.059765	0.047769	0.009821	0.041453	0.068245	0.041676	0.095274	0.276485
b4834335be7c5f64ccdc4f7842737704c0b9728f2d9059635579272655ac1468	0	0.000124	9.51e-05	0.000118	0	0.000445	0.000297	0.000309	0	9.25e-05	0.00045	0.000167	0	0.000598	0.000167	0.001024	0.000248	0	0.002041	0.00058	0.001063	0.00297	0.000843	0.009013	0.001516	0.004855	0.001096	0.000612	0.007163	0	0.008261	0.023468	0.020012	0.013254	0.02316	0.021863	0.106384	0.121993	0.054943	0.068165	0.080204	0.104408	0.317996
177d5c66a0e2075ec35d797549cd3dc9b815e8fea9f25b02f52bfe284bce67fb	0	2.92e-05	0.000162	0.000103	2.92e-05	0.000932	0.000278	0.000138	6.76e-05	0.00012	0.000978	0.000187	0	0.000417	0.000137	0.001896	0.000303	0.000286	0.003491	0.001023	0.001573	0.005961	0.00158	0.005563	0.003491	0.00665	0.000558	0.004494	0.010708	2.78e-05	0.016075	0.027724	0.026713	0.028938	0.045994	0.039037	0.193663	0.000565	0.027294	0.046479	0.0414	0.162929	0.29201
d1a49755626eef07426cb41ceba8d60c8af30082a4bd4497bddf6792078a4bdf	0	0.000108	0.000215	4.68e-05	6.07e-05	4.68e-05	6.07e-05	0	0.000416	0.000403	0.001671	0.000487	0.000262	0.000198	0.000121	0.002548	0.001282	0.00035	0.001581	0.005403	0.011684	0.00707	0.005464	0.00503	0.001894	0.002864	0.004703	0.002136	0.015149	0.002374	0.005729	0.045934	0.036772	0.051057	0.018118	0.045204	0.009152	0.127269	0.033498	0.08399	0.060149	0.089333	0.320167
68f5c3b553cd47ff509e69d0a4c20be9eec4ee4fbb668d63de8fb1b2cefa3c9a	0.000505	7.75e-05	0.000964	0.00035	0.001042	3.21e-05	0.000607	0	0.000643	0.000828	0.002557	0	0.000979	0.000283	0.000943	0.000343	0.000725	0.001512	0.000601	0.002629	0.004606	0.001883	0.026259	0.002298	0.01017	0.003418	0.00652	0.039048	0.00619	0.216041	0.012655	0.017764	0.031751	0.046736	0.038693	0.061437	0.00801	0.00228	0.031276	0.044221	0.036395	0.059438	0.27729
193bb8d8850700eefeb00cfd6e157741a770eaa04c5d1bc4a5edaa509bd9db95	0	2.48e-05	0.00016	2.48e-05	7.88e-05	6.42e-05	0.000104	7.99e-05	0	7.88e-05	0.000403	0.00012	0.000105	7.88e-05	0.000183	0.000372	0.000104	0.000187	0.0012	0.00163	0.001897	0.002827	0.002358	0.002321	0.001417	0.002425	0.001733	0.001723	0.005852	0	0.004775	0.014731	0.010195	0.004938	0.016742	0.02568	0.009536	0.334676	0.025434	0.042739	0.039583	0.068042	0.375379
f693339a7de71ed2541e8e545661f0039fbd183b707006a39c4e306e00d27e25	0	0	0	0	0.000233	0	0	0	0.000233	0.000233	0.00015	0.000466	0	0.000466	0.000451	0	0.000751	0.000233	0	0.00597	0.001067	0.000751	0.00015	0.000533	0.0003	0.006108	0.003004	0.008127	0.017664	0	0	0.005746	0.055464	0.00293	0.010448	0.017117	0.012868	0.001367	0.013897	0.219882	0.178221	0.13072	0.304452
0a225ea2b1cbf94aa7bb6df81ca9f35d725769f610e7dd9fe912902210cc1bcd	0	0.000134	0.000184	0.000129	0.000134	3.22e-05	0.000218	0.000149	0.049743	7.37e-05	0.000868	0.000278	0.013038	0.000103	0.000393	0.000565	0.000285	0.000338	0.003309	0.002444	0.001183	0.004601	0.001531	0.004595	0.002449	0.006113	0.001288	0.002127	0.011208	0.000326	0.015508	0.025826	0.050121	0.027355	0.026808	0.024718	0.010371	0.141571	0.027546	0.042383	0.084509	0.087223	0.328222
a0aa9594fda5e8af9881059ba416a828f26ccbbaebe2054004f54ade1c7f13f0	0.000157	0	0.000187	4.71e-05	0.001073	7.76e-05	0.000372	0.000434	0.000654	0	0.000298	0	0.000368	0.000184	0.001184	0.000652	0.000604	0.005485	0.000606	0.005706	0.005487	0.000521	0.005996	0.002177	0.006026	0.007431	0.013304	0.002393	0.003401	0.000184	0.005122	0.011214	0.019049	0.033049	0.024784	0.012197	0.016857	0.293546	0.036007	0.047012	0.02829	0.038426	0.369436
c03fa904f2786ab7de3dd26e971eca28bdb2763d0149550f645bb28ac29f5963	0	4.1e-05	0.00026	0	0.000429	0.000112	0.000168	0.000959	0	0	4.1e-05	4.1e-05	0	0.000145	0.001893	0.000254	0.003446	0.000972	0.000352	0.001476	0.000619	0.001638	0.004615	0.003768	0.003299	0.002828	0.014999	0.000266	0.002303	4.53e-05	0.00551	0.015353	0.010904	0.013347	0.026854	0.029309	0.041249	0.171843	0.047347	0.101713	0.051174	0.094964	0.345464
252d21c9c6e81a69e9965ff54d2fa571885094e3f8374e774a9fa2cefcbc5ff1	0	0	0	0	0	0.001731	0	0	0	0	0.000182	0	0	9.11e-05	0	0.003275	0	0	0.001453	0.000364	0.00082	0.002729	0.001718	0.005531	0.000456	0.003726	0.002443	0.000725	0.002642	0	0.006351	0.022755	0.072271	0.021181	0.01996	0.035838	0.167633	0.008091	0.052366	0.067271	0.130283	0.064294	0.30382
6131f2b9b01a84210def2183e3522a2c71ffef91322f9aa250920fd41603b7ff	0	0.000313	3.15e-05	0.000314	0.000556	0.00122	0.000151	0.000138	0.000463	0.000124	0.000188	0.000359	0.000165	0.00056	0.001542	0.00279	0.001944	0.001757	0.001005	0.002895	0.006283	0.000745	0.007335	0.005398	0.006755	0.009542	0.004262	0.003024	0.00611	0.000577	0.012582	0.026998	0.024179	0.029997	0.04443	0.022163	0.064399	0.153313	0.045233	0.043006	0.050811	0.07357	0.342772
1a32a0fb7f71c25450c172da7c069facd7cfbf822aeb102502eb6f8ed6f86e1f	0	0	0	0.000311	0	0	0.00025	0.00025	0	0.000499	0.000311	0.00056	0	0.00137	0.00025	0	0.001998	0.000999	0.00025	0.00112	0.00056	0.000621	0.00056	0.000499	0.000499	0.002862	0.011523	0.003483	0.011005	0	0.000749	0.021574	0.022087	0.022884	0.007979	0.005981	0	0.053568	0.068992	0.194851	0.10298	0.129416	0.329158
509881aa0a77be7cfe51f1d5288bf6561b39ca060580a6677ab6c2261db6a110	3.58e-05	7.21e-05	4.87e-05	0.000238	6.15e-05	0.004981	0	0.000121	0.000103	0.000267	0.000855	0.000465	0	0.000322	4.35e-05	0.025238	7.21e-05	3.58e-05	0.004757	0.000595	0.001321	0.004072	0.001101	0.014067	0.000901	0.00779	0.00019	0.007001	0.010472	0.000962	0.022988	0.016442	0.005496	0.010775	0.054268	0.04002	0.270565	0.01069	0.024664	0.031235	0.035921	0.077957	0.31279
e2d807979129d67f42cde8924ec998795b8dfbe52386f067112bab9bc2d02d7e	0	0	7.51e-05	0.000106	0	0.00015	0	0	0	0	0.000543	0.00284	0.000212	0.000632	7.51e-05	0.000605	0.001475	0.000601	0.000331	0.001131	0.000406	0.004633	0.000557	0.001387	0.000631	0.002469	0.00481	0.00155	0.006819	0.00106	0.001988	0.022722	0.006135	0.005609	0.013647	0.021681	0.052729	0.049392	0.016788	0.164413	0.085523	0.187927	0.338347
9b1e257d42d9bcea7df042f0e07f2a240c6b746a64326fe3860ed8aa9d33779e	0	0	0.000107	0.000645	0	0.000239	0	9.21e-05	0.000142	0.000203	0.000179	0.000331	0	0.000995	3.58e-05	0.000321	0.001658	3.58e-05	0.000787	0.000816	0.000822	0.002251	0.005543	0.00365	0.00065	0.003675	0.008879	0.003378	0.002977	0	0.006947	0.048552	0.00576	0.012522	0.020694	0.043279	0.058154	0.002643	0.061971	0.16891	0.052248	0.15295	0.326958
1621d632af3cc753ee07544bc7f003645c406f58f6269692c9bbe85a62617361	0	0	0.000657	0.000157	0.000761	0	0.003012	0.000816	0.000811	0.000148	0.0025	7.17e-05	0	0.000167	0.002246	0.001651	0.002829	0.01613	0.002168	0.009847	0.00846	0.001018	0.010031	0.001262	0.029601	0.009892	0.026702	0.000608	0.017973	5.33e-05	0.018086	0.009012	0.062125	0.15351	0.01508	0.013799	0.001929	0.071072	0.065873	0.047549	0.024222	0.04148	0.326697
d2be164f45bbbcb8cb4730d4bad84a2a3d25b284761026a66ba662233c144280	0	0	8.19e-05	0	0	0.001968	0	0	0	0	0.000164	0.000118	0	0.000474	0	0.003562	0.0002	0	0.000921	0.000893	0.00072	0.003544	0.000237	0.004659	0.000912	0.009861	0.000438	0.000528	0.0075	0.000118	0.00651	0.018075	0.013697	0.015875	0.032993	0.018821	0.250417	0.010808	0.044169	0.059004	0.055466	0.109682	0.327584
a8abc9878ad5be7200ec0147198dd7b68be56c922ea81519ae7db114c457ffe8	0.000213	0.000127	8.23e-05	0.000102	8.89e-05	0.000426	0.000124	0	0.000178	0.000775	0.00025	0.00048	0.000287	0.000597	0.000818	0.000178	0.000314	0.000871	0.000996	0.001247	0.000586	0.001363	0.003691	0.001304	0.004543	0.004	0.003966	0.086102	0.002211	0.225793	0.012402	0.010471	0.010335	0.003229	0.017115	0.029611	0.028666	0.000808	0.015794	0.09717	0.059599	0.060289	0.312796
d86f48f0fc7080eacf277142b03e6107d4dc4ea6b2689ad8d2896540225cc0dc	0	0	0	0.000899	0.0003	0	0	0	0	0	0	0.0003	0	0.002098	0	0.001199	0.000599	0.002397	0.0003	0.006593	0.0003	0.0003	0.001499	0	0.001798	0.003896	0.008391	0.002697	0.012287	0.0003	0.001499	0.006593	0.00959	0.004794	0.011387	0.01738	0.028469	0.003896	0.043153	0.233143	0.076416	0.180401	0.337128
f10c59ee0fdb0e8d47255defe5669f64a56ab7d0f2ec0bb0f1b46f8428e18baa	0.000116	9.7e-05	2.81e-05	9.7e-05	0.000972	0.002685	0.000291	0.000322	0.000125	0.000101	3.74e-05	0.000147	0	6.89e-05	0.000351	0.003463	0.000329	0.000615	0.001375	0.000739	0.000545	0.001657	0.001631	0.011848	0.003182	0.005984	0.000604	0.007414	0.007621	0.000725	0.009799	0.022087	0.017958	0.012761	0.067355	0.022351	0.229754	0.006229	0.034456	0.031278	0.050009	0.110759	0.332037
04bcf586056bce6fc68852f167cb0b2941c66bbeefd8eadf6769ea33c262deae	0.000531	0.00035	9.69e-05	0.00036	0.0017	0.000225	0.000659	0.000443	0.002246	0.000876	0.000733	0.000314	0.000392	0.000511	0.000703	0.003043	0.000355	0.010272	0.000539	0.013264	0.014365	0.000382	0.011142	0.010398	0.032661	0.006665	0.011049	0.004506	0.002772	0.0006	0.018902	0.023543	0.03594	0.043775	0.014759	0.025663	0.013813	0.189455	0.069463	0.020048	0.033552	0.011366	0.36757
c7437803dff19ddd0da76aea7a113b9c45cf0a6b2a24b5f5ce376f56293a731f	0	8.96e-05	0.00011	3.47e-05	0.000344	0.000669	7.95e-05	0	0.000161	0.000257	0.000734	8.11e-05	0	3.47e-05	0.000139	0.003344	0.000234	0.000942	0.000721	0.0034	0.001775	0.001744	0.002459	0.001473	0.00156	0.006603	0.003651	0.004879	0.011201	0.000337	0.003692	0.014342	0.016382	0.013729	0.039405	0.025562	0.160629	0.004827	0.047952	0.103343	0.061216	0.123971	0.337894
19a22a5ae7fc7831a18442463384a78a3a3ba44906cef21867bfc1d44e34e2a9	0	2.97e-05	5.28e-05	7.67e-05	0.000104	7.78e-05	2.74e-05	2.31e-05	0.000117	0.000178	0.000897	0.000121	2.31e-05	0.000104	0.000184	0.000399	0.000268	0.000112	0.001585	0.002841	0.001703	0.003757	0.001467	0.005902	0.000886	0.006133	0.000466	0.004361	0.023916	0.000195	0.005666	0.015451	0.016227	0.014993	0.051424	0.026937	0.009477	0.082012	0.055729	0.077802	0.072946	0.159831	0.355499
7c0d138fc40c19ba450d5ba81bfb336d4c1b7e92fa31a03e6c604764ccbb57a3	0	0	0.000209	0.000274	0.000196	0	9.13e-05	0.000392	0.000483	0.000301	0.000105	0.000105	9.13e-05	0.001006	0.000496	9.13e-05	0.001151	0.000105	0.000209	0.001765	0.002052	0.000928	0.003791	0.01218	0.001411	0.000888	0.003139	0.002544	0.00349	0.000105	0.002181	0.027732	0.012094	0.039169	0.00949	0.01509	0.003777	0.238164	0.136687	0.020139	0.036793	0.03388	0.387204
2f64676aae8ca069fd65f70253e8a04dd6dd9f11d7e8a92458ed92cb1437c450	0	0.000123	0	0.000183	0	0	0.00037	0.000119	0.000247	5.96e-05	0.002768	0.000183	0	0.000796	0.000183	0.001729	0.000916	0.000302	0.003734	0.010749	0.010279	0.005067	0.001767	0.001039	0.002257	0.005356	0.001141	0.001877	0.017589	0	0.015128	0.014929	0.019845	0.028205	0.021327	0.065038	0.026297	0.043838	0.111637	0.100106	0.072308	0.066892	0.345612
6b0351bb9088d70fdc889d271b0a6d9898c7200f3e8b38874aa215d06ed60c34	0	0	0	0.000213	0	0	0	0	0	0	0.000425	0.000213	0	0	0	0.001063	0.000638	0	0	0.002338	0.001913	0.002975	0.000213	0.000638	0.000213	0.002125	0.004676	0.0034	0.012965	0.000213	0.0017	0.006164	0.009777	0.016791	0.019766	0.031669	0.189373	0.005951	0.073539	0.067588	0.042296	0.155791	0.345377
a71d3dfd31c79517342a4468f2080fbc08ac01b802831e9c66d802c702d187e4	3.35e-05	0.000256	0.000852	0.000181	0.000296	0.000273	0.000728	0.00013	0.000347	0.000113	0.001289	8.92e-05	3.35e-05	0.000558	0.000719	0.000756	0.000532	0.009344	0.001782	0.007857	0.01793	0.001759	0.023885	0.001712	0.015766	0.018559	0.016999	0.003007	0.004955	0.000347	0.019242	0.012843	0.019138	0.017719	0.016821	0.078123	0.021341	0.099423	0.05206	0.086186	0.042464	0.045025	0.358525
ee3b0e13c9b537ca8595e145d7e91e4a4832b984c00da07717121262c1069ffc	0	8.3e-05	0.000166	0.000116	8.86e-05	0.001363	0.000172	4.42e-05	8.86e-05	0.000143	0.000194	0.000634	0	0.001877	0.000726	0.002379	0.000692	0.000343	0.002264	0.000421	0.000903	0.003795	0.001516	0.001717	0.00212	0.003293	0.001433	0.002326	0.005995	8.86e-05	0.011274	0.00678	0.014012	0.022643	0.030974	0.059987	0.12917	0.00108	0.056745	0.092709	0.059029	0.136586	0.34403
c140953d82bd016958f149e7bc4b749238bb325d86de01778cc487f9d318336f	2.85e-05	0	3.38e-05	0	0.000111	0.001675	0	2.85e-05	0	0.000251	0	0	0	0.000192	5.43e-05	0.005733	0.00033	0.000317	0.001119	0.000317	0.000246	0.003351	0.000658	0.00319	0.001083	0.00364	0.00051	0.001375	0.003531	0.001155	0.007113	0.014625	0.002255	0.002839	0.036013	0.033744	0.179339	0.002541	0.037347	0.093394	0.032915	0.181043	0.347904
da83f81c8f883e8a3d6708136e0a4e602e3c497f866883fe909fd48abc18570c	0.000527	0	0.000139	0	0.000139	0	0.000139	0	0	0	0.003334	0	0	0.000597	0	0.001563	0.000623	0.000597	0.00122	0.013236	0.017816	0.007112	0.003433	0.000416	0.003571	0.00338	0.000943	0.000208	0.018235	0	0.010312	0.003502	0.06622	0.047867	0.012149	0.032907	0.016567	0.053522	0.031094	0.093009	0.043771	0.156265	0.355589
0f44ced87ddfb3e5402a58f99b0dbf416df1e156e25fd1810770409fadca95b4	7.7e-05	3.59e-05	0.00026	0.000306	0.000159	0.000412	0.000282	0.000222	0.000296	0.000118	0.000395	7.17e-05	0.001415	0.000265	0.001214	0.000627	0.001006	0.001253	0.001371	0.002712	0.005769	0.001499	0.008341	0.006794	0.009456	0.006813	0.005737	0.00459	0.006615	0.07175	0.024637	0.053619	0.019115	0.024311	0.038544	0.069492	0.036897	0.00595	0.047534	0.08058	0.059001	0.064719	0.335739
47c3722577bf7ddec537193bc2750d7d82d1f588298849d279be98d6c40d8435	0	0.000257	0	0.000166	3.33e-05	0	0.00034	3.33e-05	3.33e-05	7.46e-05	0.001285	0.000149	0	0.000149	0.000241	0.000398	0.000166	0.002813	0.001506	0.009395	0.009034	0.000695	0.001796	0.00405	0.00659	0.006988	0.002961	0.000257	0.009846	0	0.015665	0.015793	0.029812	0.017667	0.012824	0.022763	0.002681	0.261571	0.019994	0.060432	0.029132	0.042419	0.40999
e83098d5a7282c94a298e1078ce29a2fcdcf44f04dfe9022661cb7c6f18b59c9	6.3e-05	0	0.000356	0.000354	0.000117	0.000153	0	5.1e-05	6.3e-05	0.000309	0.000173	0.000117	6.3e-05	0.000345	0.002406	0.00018	0.004267	0.000747	0.000777	0.001528	0.000938	0.002829	0.005266	0.000872	0.00116	0.004355	0.00926	0.002703	0.004023	0	0.002004	0.019782	0.013157	0.012059	0.033902	0.035197	0.058339	0.036003	0.115153	0.087567	0.025485	0.15653	0.361345
3a3e8783a125dbce218ef98c608bb2a194003feb3d977aff5f4913eae039e40a	0	0	0.000389	0.000114	0.000346	0.000161	0.000256	0.000158	5.78e-05	0.00185	0.000199	0.000285	8.08e-05	0.000497	0.000511	0.000374	0.000856	0.003334	0.000879	0.001873	0.001926	0.003063	0.007142	0.004712	0.008244	0.006353	0.0112	0.007006	0.005072	9.82e-05	0.005796	0.021573	0.015288	0.009946	0.023093	0.03103	0.026363	0.068001	0.045986	0.128551	0.064078	0.124111	0.369146
1418eb64ec5b367446af34a3e97772aefaacdc83cb7d81e3956434245a23ea6d	0	8.31e-05	0	0.000166	0.000166	5.66e-05	8.31e-05	8.31e-05	0	0.000523	0	0.000527	0	0.000196	0	0	0.000223	8.31e-05	0.000449	0.000384	0.000468	0.001713	0.000776	0.00484	0.000223	0.004061	0.001298	0.014501	0.008497	0.000226	0.010301	0.031951	0.005788	0.004821	0.019615	0.076468	0.01376	0.000968	0.064849	0.13192	0.117184	0.128394	0.354354
5d690bd3aba1610222b8485876d4bc415ce5f6f482c436b77dcd25160cab0d31	2.89e-05	3.79e-05	0.000122	0	6.69e-05	0.000111	0.000539	0.000634	0	0.000152	0.000422	0.000414	0	0.000207	0.002492	0.000921	0.00071	0.002308	0.001008	0.001048	0.001068	0.00287	0.001899	0.002259	0.00369	0.002317	0.002575	0.001851	0.006777	2.89e-05	0.003992	0.02206	0.012498	0.008854	0.013398	0.015543	0.03335	0.243932	0.035773	0.032269	0.050713	0.081405	0.409656
f9460796dd27e3b7bbabd8adfe33ce1ec557d08b38ca75a9c9cdcc76512858de	0.000692	0.000354	0.000257	8.03e-05	0.000515	0.002814	0.000426	4.02e-05	0	0.000137	0.001906	0.000394	0	0.000619	0.000531	0.004503	0.000193	0.002847	0.003	0.000434	0.000868	0.002116	0.003555	0.003957	0.005454	0.021242	0.001432	0.007456	0.002051	0.000515	0.065338	0.004946	0.014258	0.02852	0.040581	0.048298	0.137394	0.00456	0.122883	0.027666	0.056535	0.034249	0.346383
6c289c936519eed678dff38fbd95652663b73de0f1b54643b972828fa2825293	0	0	8.11e-05	0	0.000205	0.000133	0.000743	0.000198	0	0.000117	4.05e-05	7.62e-05	0	7.62e-05	0.000736	8.11e-05	0.002087	0.004414	0.002394	0	0.000279	0.006899	0.021882	0	0.016176	0.006941	0.014006	0.003558	0.000347	0.000102	0.022518	0.00204	0.000401	0.000644	0.046976	0.077107	0.034154	0.002288	0.026355	0.095901	0.013013	0.23542	0.36161
107f5c5a3aaa6d44d54f9748340d4d4273b2156f90162e8db356a41a711d2cda	0	0	0	0	0.000167	0.000375	0	0.000721	0	0.000122	4.06e-05	0.000208	0	0.000521	4.06e-05	0.000217	0.000679	0.000468	0.000199	0.000331	0.000155	0.001527	0.000273	0.000968	0.00018	0.004474	0.005544	0.005898	0.004638	0	0.000622	0.026531	0.002803	0.001228	0.009612	0.025769	0.099743	0.001468	0.015111	0.235247	0.067181	0.121611	0.365331
b1a195dd2a3e6a7a596cb60dbcf0abfc060a52fc6459e3784995277e22e114a1	0	7.97e-05	0.000101	2.65e-05	0.000217	0.000645	0.000315	0.000104	0.000258	0	0.001385	0.000269	5.32e-05	9.49e-05	0.000111	0.003051	0.000209	0.000616	0.001664	0.004077	0.002882	0.002216	0.000817	0.003582	0.001407	0.009686	0.001323	0.001187	0.012816	5.08e-05	0.01163	0.01392	0.044916	0.044917	0.020475	0.01617	0.10321	0.107703	0.038596	0.047522	0.050759	0.068499	0.382439
42aff68d0df71d555b26fec64c359779d651ad2e54e4cc01964e7afe37c1636a	0	0.000149	0	9.94e-05	0.000131	0.004383	5.67e-05	0	0	0	0.000161	0.000225	0	0.000602	0.000656	0.002079	0.000365	0.00021	0.001077	0.000545	0.000302	0.001285	0.00036	0.007421	0.000236	0.006423	0.000225	0.002314	0.003337	0.008308	0.007695	0.013073	0.006969	0.010837	0.048734	0.018286	0.257488	0.009958	0.050174	0.02545	0.062047	0.086411	0.361927
db7a0842d32ac69104be9a499bc45b8a05a9166326951707dd897644ca6da6fa	0	0	0	0	0	0	0	0	0	0	0.000313	8.19e-05	0	0.001215	0	8.19e-05	0.000395	0.000395	0.000741	0.000428	0.000592	0.001661	0.000789	0.004594	0.001233	0.005673	0.001512	0.001199	0.001907	0.001235	0.003539	0.011231	0.015526	0.02705	0.027882	0.016392	0.01736	0.134416	0.07456	0.068449	0.099638	0.087066	0.392849
0d27cacdb0b6f10880ef0a7e8f563605716df33ff5ce2914fd7d40c1e8310e11	0	0	0.001088	0.000627	0.000166	0.000387	0.000756	0.000129	0.000166	0	0.012186	0	0	0.000166	0.000129	0.006506	0.00059	0.000258	0.003816	0.002452	0.005182	0.016042	0.007468	0.003466	0.006451	0.001659	0.002673	0.001384	0.046139	0.000129	0.013845	0.024893	0.032804	0.050812	0.014381	0.063943	0.048304	0.012454	0.044886	0.053808	0.043546	0.116266	0.360043
1b151687e8ad476328f0a5ce14d09b222c5e7d123fd8b83ce4cdf6e88003bfc3	0	0	0.000344	0.000182	0	0.001031	0.000253	0.000485	0	0.000162	0.004257	0.000647	0	0.000344	0.000829	0.003873	0.000364	0.000344	0.004398	0.001183	0.001183	0.012093	0.000687	0.010603	0.002689	0.006519	0.002092	0.000869	0.029921	0.000182	0.010512	0.030388	0.006279	0.003741	0.041464	0.029237	0.075469	0.009129	0.040994	0.059152	0.071737	0.170896	0.365472
7f58b370b223fe5ec0476651095e75ac8aa38d25556e322a70df300cbab28471	0	0.000476	0.000673	0.001067	0.000556	0.001182	0.000175	0.000184	0.000235	7.43e-05	0.001073	0.000179	3.54e-05	0.000372	0.001451	0.003529	0.000848	0.00145	0.001179	0.004887	0.004783	0.002407	0.007478	0.004806	0.002259	0.005547	0.003843	0.001379	0.009354	0.000142	0.00647	0.024038	0.034505	0.040069	0.035439	0.05004	0.120039	0.017394	0.042851	0.062533	0.051126	0.086719	0.367152
04755a41ec437ef7438eebd6d7d3a7000bcd7c96c79072befa0da2137dbe4ab7	0	0	0.000343	7.82e-05	0.001177	0.000448	0.000516	0.000172	3.91e-05	0.000282	0.000778	0.000246	0	0.000177	0.000808	0.000525	0.000202	0.000886	0.002151	0.001383	0.002523	0.002747	0.011777	0.009031	0.010034	0.007073	0.001988	0.004324	0.004703	0.000124	0.019316	0.014405	0.021758	0.022115	0.038972	0.071066	0.049062	0.114096	0.036453	0.039073	0.050935	0.069015	0.389198
72ad71186c305cc1d0f3c5f88a43cc4a40865da99e914853b0ba47008426e9e2	0	0.000179	0.000112	0.000358	0	0.000378	0	0.000212	0	0.000403	0.001735	0.000503	0	0.001633	0.000772	0.003388	0.001142	0.000839	0.004275	0.000736	0.002662	0.009087	0.001487	0.006228	0.001163	0.008797	0.001599	0.002515	0.008205	0.000469	0.014881	0.032848	0.030478	0.018766	0.057733	0.048599	0.053203	0.007647	0.030538	0.082613	0.078397	0.118751	0.366668
9e0bcdcbc2e06adaeae39e61e15e7e867a91c63894760d036ee947566852a570	0	0.000135	7.86e-05	9.51e-05	0.000189	0.000884	0.000127	0.000255	3.17e-05	0.000529	0.000842	7.86e-05	0	0.001205	0.000296	0.001351	0.000247	0.00011	0.002333	0.000503	0.001498	0.002528	0.005413	0.005159	0.003947	0.015697	0.001598	0.004514	0.0021	0.000174	0.042489	0.009441	0.007171	0.008338	0.049623	0.12085	0.116275	0.001629	0.048417	0.082742	0.042289	0.054548	0.36427
6288c83588fb2e924d0accaa26314e58fbf2a46c3aad28c3d7f72d102909c008	0	9.55e-05	7.26e-05	0.000129	9.55e-05	0.000404	0.000566	0.000395	0.000535	3.63e-05	0.000962	0.000168	0.004618	9.91e-05	0.00023	0.005464	0.000131	0.001386	0.002804	0.003301	0.003924	0.002282	0.004801	0.004394	0.009554	0.007665	0.004248	0.005782	0.006963	0.055585	0.022921	0.016233	0.054323	0.034681	0.031783	0.033703	0.058147	0.065019	0.023981	0.04956	0.06676	0.041155	0.375045
a5a6cf98e0f83af883328e741f0bc24954cea523f3d53f7186fecd990ed89e29	0	8.12e-05	0	0	0.000131	0.00117	9.73e-06	0	6.36e-05	6.44e-05	0.000233	0.000173	1.95e-05	1.95e-05	0.0001	0.000779	0.000772	0.000191	0.000505	0.001202	0.000125	0.004247	0.000167	0.000577	0.000283	0.00625	0.000908	0.002853	0.007363	0.000884	0.00093	0.008144	0.008263	0.004576	0.024597	0.011213	0.18109	0.010195	0.017456	0.106068	0.047325	0.17242	0.37855
981e71dd54b6d8e5f5ad52598fc2e3623aa1125a3bb75dc1edcc3fbf695b3e3b	0.00027	0	0	0	0	0.001335	0	0	0	0.00081	0	0.00081	0.00027	0.00159	0.00027	0.00027	0.00105	0.000525	0.001065	0.001846	0	0.002101	0.005041	0.00054	0.003225	0.009915	0.002656	0.00375	0.00027	0	0.009886	0.007712	0.001065	0.003196	0.021063	0.043264	0.035165	0.209808	0.066355	0.07224	0.018378	0.053263	0.420996
be772733446d6d865e037d9a51526b8e105374b0c696e47a9ead3999b02a43de	5.94e-05	0.000167	0.000437	0.00021	0.000102	0	0.000335	5.94e-05	0.00021	0.000161	0.000161	0.00021	0.000102	0.0007	0.003192	0.000717	0.003321	0.00149	0.000609	0.001616	0.002701	0.002195	0.023893	0.002395	0.00842	0.004176	0.015048	0.003166	0.006262	0.000161	0.009469	0.005626	0.012107	0.038512	0.025912	0.066072	0.029849	0.005595	0.158148	0.084534	0.053556	0.061035	0.367309
bf53ca46bd5ef7a3b393256a80a0729974538deead767feda42b5d023c1ad48f	0	5.58e-05	0.000317	4.15e-05	0	0	4.15e-05	0.000139	0	0	0.005288	5.49e-05	0	5.58e-05	0.000382	0.001133	0.001771	0.000175	0.002991	0.001892	0.001492	0.016452	0.001165	0.003315	0.000152	0.000931	0.001573	0.002111	0.039254	0.000175	0.002487	0.031516	0.023236	0.012196	0.021771	0.031424	0.037377	0.009151	0.029625	0.06314	0.056815	0.220787	0.379517
9f2aba2bf71b4bf51e93bbc26ed58301d1c5cb9a4fc60ca1ae06a235ae9dae0e	0	0.000298	6.23e-05	4.84e-05	0	0.000221	4.84e-05	0	6.23e-05	0.000497	0.000136	0.000779	6.23e-05	0.000578	0.000125	0.000788	0.000256	0.000221	0.000921	0.002046	0.000506	0.001775	0.000322	0.006132	0.000297	0.003141	0.000713	0.001021	0.00822	0	0.005104	0.024366	0.016035	0.00575	0.020147	0.019017	0.060027	0.067469	0.05354	0.045417	0.167626	0.097697	0.388529
850ba319c600eeaa34d6b8e794ed91c1fa6aa6526d23c3fb06f499096ae4b37e	0	0	0	6.46e-05	9.88e-05	0.000808	0.000269	0.000432	0	0.000198	0	0.000661	0.000198	0.000528	0.000392	6.46e-05	0.001652	6.46e-05	0.000562	6.46e-05	0.000228	0.000988	0.001029	0.00791	0.001973	0.006645	0.001079	0.002446	0.002541	0.000702	0.012549	0.013297	0.007767	0.026294	0.03584	0.013735	0.038838	0.106825	0.096724	0.035242	0.100286	0.083807	0.397201
8fdf8c9a57e2be9b593bc36eed4eecc78f83e47d9089fe8ee374c8b4fb0130c4	0	0	0.000333	0.000118	0.002161	4.8e-05	0.000564	0.001472	0.00037	0.000375	0.000144	0.000279	0	9.62e-05	0.000778	0.001362	0.002178	0.000237	0.002574	0.001275	0.000384	0.003379	0.004911	0.011737	0.004922	0.006013	0.004842	0.010043	0.008888	0.000161	0.013588	0.01657	0.024685	0.048873	0.060371	0.029129	0.059402	0.045877	0.068587	0.028915	0.06127	0.08651	0.386578
5bed8c7e37950db957b6408b317f201173ed1b58a906d4cdfacaa1210f16f080	0	6.5e-05	0.000165	0.000196	0.000262	0.000991	0.000241	0.000142	0.000263	0.000119	0.000264	0.000195	0	0.000163	0.000718	0.002941	0.000531	0.000284	0.002617	0.001835	0.003084	0.002615	0.009009	0.006664	0.013359	0.005503	0.001489	0.004401	0.005124	0.000446	0.027836	0.028312	0.007768	0.019447	0.043633	0.072236	0.115485	0.01309	0.079451	0.047113	0.032298	0.066234	0.383411
c502126c4359d83a645f4394b12a23f83d52bea08592ff3521c941a57a26fa49	0	4.43e-05	0.000113	0.000127	0.000199	0.000294	0.000209	9.73e-05	0	0.000135	0.000243	0.000402	0	0.00072	0.000234	0.000262	0.000135	0.000317	0.005024	0.000204	0.000327	0.007202	0.001919	0.008109	0.001646	0.009726	0.002142	0.004705	0.002009	3.17e-05	0.027602	0.017757	0.004389	0.007751	0.058966	0.081404	0.082451	0.001701	0.046903	0.067864	0.054402	0.116345	0.385887
ded4c9d153735347def79f53e25abdf4013c00afef0f70a13f50d6fde063e443	0	0	0.000168	9e-05	0	0	9e-05	0	0	9e-05	0.009076	0	0	9e-05	9e-05	0.001295	0.000985	0	0.002704	0.002086	0.000588	0.024061	0.001126	0.001733	0	0.000875	0.002605	0.007483	0.036579	0.000296	0.002241	0.029303	0.0242	0.033207	0.014166	0.030795	0.022065	0.01349	0.035319	0.071263	0.045175	0.192867	0.393799
1f597c4b4158797a467e611e2a017bdd557fcb38f805a6b0594b6615ab14beac	7.18e-05	3.59e-05	0.000459	4.14e-05	0.000352	6.17e-05	0.000225	0.000187	0	0.000137	0.001918	0	0	0.000125	0.001716	0.000526	0.001487	0.000521	0.00151	0.003096	0.002583	0.005115	0.004383	0.006005	0.001812	0.004513	0.002817	0.00321	0.021744	0	0.005367	0.034362	0.017055	0.019225	0.049567	0.033191	0.029385	0.001227	0.021018	0.089629	0.039236	0.200927	0.395162
91cc639a990f98ac20daa448304ee2f6424c2cd47a7e27328e3ce5414f845653	0	0	0	0	0.000551	0.000551	0	0	0	0.001103	0	0.001654	0	0.002207	0	0	0.000551	0	0	0	0	0	0	0.003309	0.000551	0.001103	0.001103	0.001103	0.002207	0	0.001654	0.03144	0	0.002207	0.009377	0.01048	0.067844	0.001654	0.132928	0.129619	0.03861	0.15775	0.400442
3da4ccaa5bc72c855557582e0fe4d441460ed4a50794f283950ef421c514cd79	4.46e-05	3.26e-05	0.000111	7.72e-05	9.78e-05	0.000276	0.000209	6.41e-05	0.000187	0.000475	0.00068	0.000134	6.41e-05	0.0003	4.46e-05	0.001027	0.000173	0	0.002404	0.001349	0.003049	0.005534	0.001734	0.002048	0.001768	0.005439	0.001628	0.00699	0.006581	0.000241	0.030857	0.007073	0.015769	0.008389	0.039392	0.107112	0.020981	0.001997	0.037691	0.090376	0.064685	0.134819	0.398096
8f29dad871c4160e5892ad75e8886e4e2608761d40efe67a6f18985d54807a60	0	0.000768	9.85e-05	0.000191	0.00072	3.08e-05	0.000446	0.000819	0.000187	0.000354	0.001225	6.16e-05	0.0002	0.000319	0.000388	0.000972	0.000186	0.003022	0.000559	0.002172	0.004123	0.00045	0.00268	0.008285	0.012114	0.001972	0.003495	0.004378	0.002589	0.000903	0.007178	0.013657	0.017733	0.057078	0.014662	0.011224	0.004096	0.249988	0.059659	0.010031	0.025765	0.022779	0.452443
c5d6c600192d1bc87f95976dfbae39cdc0b0479df252d04947fec439e59ca077	0	4.37e-05	4.99e-05	0.000111	5.81e-05	0	0.000204	0	0.000102	5.81e-05	0.000493	0.000315	0	0.000668	0.000255	0.000385	0.000269	0	0.000881	0.000699	0.002796	0.001228	0.003049	0.005658	0.002304	0.001755	0.001257	0.000656	0.004065	6.12e-05	0.005726	0.012756	0.014997	0.012415	0.013642	0.019425	0.00292	0.270614	0.032678	0.019503	0.071422	0.034405	0.462074
6b65361f927d0f8324eac6de591dc5f89765092fc53fa0407340f6005296c861	0	3.07e-05	0	0	6.13e-05	0.000191	0.00013	7.92e-05	0	6.08e-05	0.000191	0.000148	0	0.000123	4.85e-05	0.000402	0.000283	0.000759	0.000634	0.001331	0.000493	0.002214	0.00129	0.000911	0.002159	0.006848	0.003344	0.000983	0.003199	3.07e-05	0.009583	0.018121	0.021213	0.025504	0.017279	0.030294	0.079727	0.001789	0.055764	0.088674	0.100503	0.123192	0.402414
d659263c16ecab456bed0c3af2a81add03c843d7a84d0fea0479d1dc6aff533c	0	0	0.000132	7.63e-05	0.000142	6.96e-05	0.000119	3.49e-05	4.95e-05	0.000309	0.000351	0.000564	0.000215	0.000409	0.000611	0.00056	0.000802	0.002209	0.001042	0.002899	0.00309	0.001483	0.009074	0.0032	0.002874	0.006887	0.009731	0.001752	0.002288	0.001702	0.011199	0.012767	0.007848	0.012975	0.022643	0.035111	0.043186	0.138508	0.029513	0.071342	0.040676	0.087227	0.43433
9b2aa0a143f41626cf880ba29f3d1175f12823b1729cbdbccc51d0436e39e45d	0	0	0	0.000243	0.000613	0	0	0.000122	0.000312	0.000434	0	0.001892	0	0.000851	0.000365	0	0.000555	0.000243	0.000122	0	0.000312	0	0	0.001094	0.000122	0.000365	0.001718	0.005659	0.003527	0.000491	0.000243	0.005398	0.027324	0.004983	0.004498	0.000608	0.000982	0.187209	0.086765	0.058237	0.095104	0.064685	0.444924
8aedb17218b4a8e1ab90f107de4fca901c78e1b11b5b04f6153cbefe9743c2a8	0	0	0	0.002334	0	0	0	0	0	0.001979	0.001529	0.001884	0	0.001979	0.00045	0.001884	0	0	0.00541	0.001256	0.002963	0.007117	0	0.012253	0.00045	0.008743	0	0.004412	0.006378	0.00045	0.017309	0.033222	0.01968	0.029554	0.026473	0.029727	0.077152	0.013013	0.104902	0.04427	0.08624	0.058585	0.398397
6d3169847fd3ac9b3509638fbf7f3269e916f9c890144d166d4e196ec724101f	5.34e-05	0	0.000147	5.09e-05	0.000131	2.67e-05	4.26e-05	0.000321	7.5e-05	0.000364	0.000753	7.76e-05	0	0.000136	9.37e-05	0.000474	0.001466	0.00015	0.000645	0.002027	0.00124	0.005727	0.001159	0.003249	0.000271	0.004535	0.001152	0.003968	0.008465	0.001085	0.00213	0.044573	0.012592	0.013098	0.015143	0.035754	0.061541	0.011053	0.040678	0.100407	0.051336	0.164909	0.408901
13d36e5a40cd75ac0d03f6b67a5ffc7a7edd1c441ad885850371b98613e51144	2.97e-05	0.000175	0.00024	0.000131	0.000433	0.000343	0.000257	0.000731	0.000193	0.000131	0.000504	0.000172	0	0.000243	0.001471	0.001413	0.001082	0.001219	0.001985	0.002372	0.003756	0.002612	0.006309	0.00594	0.012356	0.010146	0.005502	0.003562	0.007061	0.001958	0.019021	0.019909	0.017791	0.006031	0.044348	0.05071	0.06203	0.010132	0.015859	0.134417	0.038707	0.102698	0.406022
8854356f166d991c10cb7e84f554661eae66fd64f73d2b599406b3d54e73dda7	0	7.9e-05	0.000473	7.53e-05	0.000271	4.25e-05	0.001733	0.000171	0.000364	4.61e-05	0.001004	8.38e-05	3.77e-05	0.000192	0.000568	0.001534	0.000774	0.00103	0.001877	0.003391	0.009936	0.003091	0.029093	0.002822	0.026801	0.005076	0.012225	0.00306	0.009462	0.000328	0.019909	0.020603	0.023103	0.01392	0.037203	0.056075	0.016086	0.052771	0.0336	0.065901	0.047941	0.086263	0.410986
2f1531a9c9ae0720081d5b372cb7fa7360910f1f4aad9ddd3c28d5f531b7d023	0	0.00014	0.000483	0.000346	0.000343	0.000343	0.000903	0.00014	0	0.000617	0.003472	0.000415	0	0.000137	0.001449	0.004023	0.000415	0.00152	0.002772	0.002431	0.010635	0.003327	0.010881	0.004144	0.018692	0.007518	0.003598	0.007958	0.014813	0.000487	0.026308	0.01456	0.042862	0.035387	0.073999	0.067576	0.042081	0.005055	0.030094	0.037255	0.036646	0.087324	0.398853
b212f89a784e919704b94ae2c4dbf9728e5a388cc4891c6bbe257129d243ebc4	0	0	0.000212	0	9.65e-05	0.000641	0.000193	0.000406	0	0	0.000135	0.000164	0	0.000428	0.000457	0.002674	0.001062	0.000479	0.001374	0.000337	0.000267	0.001584	0.005864	0.00921	0.004199	0.003823	0.004134	0.003832	0.003562	0.000167	0.0131	0.026458	0.006602	0.004357	0.03394	0.037469	0.045531	0.001949	0.121996	0.049677	0.112651	0.099698	0.40127
3c8ed1eae4d30ecd73be2f790f587a0fabe6aead809b5d58c4be70a838964c81	0	0.000318	0	0.000529	0	9.27e-05	0	0	0	0.000185	9.27e-05	0.000999	0	0.001541	0	9.27e-05	0	0	0.000185	0.001214	0.000185	0.000814	0.000223	0.001113	3.82e-05	0.004296	0.000217	0.000778	0.003885	3.82e-05	0.003743	0.011965	0.011658	0.009696	0.01093	0.017177	0.065547	0.00097	0.067147	0.122956	0.170023	0.084176	0.407176
392b1e2dea8e2cc81b98305caddb3529bb21de130e4319dcbad0bedc840add90	0	0	0.000297	6.94e-05	0.00038	0.000316	0.000294	0	7.58e-05	7.58e-05	0.000304	0.000145	0	7.58e-05	0.000435	0.001016	0.000941	0.0026	0.001497	0.002174	0.004045	0.001494	0.006154	0.000989	0.007176	0.008072	0.015098	0.001714	0.001179	0.000187	0.026666	0.00595	0.016643	0.023462	0.027841	0.062075	0.096281	0.03528	0.055321	0.083135	0.05324	0.045617	0.411687
892c5c04cabd3f0546ff7bd75af5b3067041196d14c9d653deeebd52598ea288	0	0.000135	0.00027	3.4e-05	0	0.000147	0.000251	8.96e-05	0	0.000178	0.00017	0.000281	4.57e-05	0.000604	0.00017	0.000375	0.000136	0.000514	0.000691	0.000923	0.001589	0.001449	0.001588	0.002802	0.001999	0.001849	0.002257	0.001804	0.003128	0	0.005984	0.013539	0.013487	0.011808	0.014748	0.014051	0.014151	0.262313	0.029331	0.032184	0.043431	0.051849	0.469644
ad54585b114ef04dcdb692a01be6db8ce6c23891091e347a854d4cb395a8c795	2.87e-05	6.74e-05	3.09e-05	9.6e-05	0.000121	6.18e-05	0.000153	5.73e-05	2.87e-05	0.000181	0.001143	0.000153	3.09e-05	0.00038	0.000427	0.002399	0.00058	0.000684	0.002227	0.001177	0.002765	0.005619	0.002507	0.005036	0.00284	0.004252	0.002297	0.000825	0.010416	0.00015	0.009701	0.020471	0.019852	0.016582	0.034217	0.04416	0.028076	0.094322	0.031292	0.058481	0.068606	0.097144	0.430362
89b5819f028496a541b43e493aa8036d2e7d72122650675110f78e8ea99e365c	0	0	0.000235	0	0	0.000555	0.000347	0.000259	0.000101	4.19e-05	0.000603	4.19e-05	0	0.000432	0.000708	0.000575	0.000936	0.002211	0.002969	0.004245	0.001057	0.005669	0.002681	0.004691	0.005466	0.007637	0.004435	0.001304	0.006031	0.000417	0.014825	0.014676	0.015744	0.028349	0.040953	0.039226	0.052308	0.048633	0.049527	0.066842	0.033554	0.12099	0.420723
866ed1b8433dddf9c42eef78575aafb93519690881041bdae190082d3f802153	0	0	0	8.28e-05	4.94e-05	3.43e-05	0	0	4.94e-05	0.000118	0	6.86e-05	0	0.000351	0.000103	0.000172	0.00024	0	0.000288	0.00198	0.000117	0.000336	0	0.000535	0	0.001029	0.003383	0.015137	0.003905	0.315708	0.000151	0.007068	0.004256	0.002274	0.004153	0.003149	0.00142	0.001124	0.03359	0.085064	0.03811	0.076926	0.399028
14856a30386ec0ab35165ac528356269c14be63752018055c9e1280879c56ccf	8.6e-05	8.6e-05	0	0.000148	0.000159	0.000516	4.92e-05	0.00011	0	0.000311	0.000221	0	0	0.000173	0.000591	0.001368	0.001285	0.000246	0.002001	0.000233	0.000392	0.004573	0.00048	0.004652	0.00058	0.002959	0.000654	0.002188	0.00608	0.002037	0.005813	0.011641	0.019634	0.040397	0.036651	0.023042	0.060225	0.006022	0.067983	0.052794	0.056938	0.171094	0.415588
64d3a142b0054fbcc6ec736908720904bbac0cf499450067ba50c8782862022e	0	0	3.59e-05	8.87e-05	0.000133	0.000426	0.000178	0	4.44e-05	0.000392	0.000517	0.000419	0	0.000241	0.000231	0.001156	0.000446	0.000472	0.001979	0.000719	0.001139	0.002154	0.000872	0.004552	0.003948	0.006149	0.001105	0.004434	0.002498	0.000515	0.029525	0.012817	0.016632	0.016495	0.035695	0.039517	0.063028	0.053077	0.06198	0.063126	0.079216	0.069853	0.424193
96c6491d9a32ae02031540ca352dc76839ce41cfcd96b468279e3a14a065445d	0	5.51e-05	0	0	0.0004	0.00034	0.00041	0.000793	0.000244	0.000102	0	0.000432	0.000147	0.000202	0.001416	5.08e-05	0.000508	0.001777	0.001278	0.000556	0.0006	0.001236	0.002419	0.012463	0.007705	0.003197	0.00187	0.006771	0.00091	0.000431	0.006087	0.012061	0.015978	0.012241	0.039433	0.008824	0.00444	0.202494	0.040605	0.019809	0.094153	0.034381	0.46318
c38a447c3ec102196d7a32e268c1e6b73169bb28593bb2ba540c639a93c11cb9	0	0	0	0.000165	0.000576	0	0.000741	0	0.000411	0	0.000165	8.23e-05	8.23e-05	0.000165	0.000329	0	0.000494	0.000658	0.002222	0.003608	0.013266	8.23e-05	0.000741	0.000741	0.007487	0.006734	0.000494	0.002468	0.014583	0.000329	0.040804	0.01295	0.018931	0.039064	0.01462	0.03483	0.000823	0.114015	0.125602	0.032716	0.04607	0.023646	0.439309
25a771548b46bf257e82d083f78b2a727fecaf109cf874e45bdcf0b3e2fcc532	0	0	0	5.53e-05	2.8e-05	0.000769	0	0	0	0	0.00095	9.44e-05	0	8.26e-05	3.91e-05	0.004234	0.000354	0	0.000964	0.000278	0.000449	0.005516	0.000353	0.001996	5.53e-05	0.001894	0.000418	0.000941	0.010199	5.53e-05	0.0032	0.021191	0.004267	0.007915	0.020554	0.038249	0.095872	0.00056	0.026199	0.105574	0.04149	0.176214	0.428992
032f31050e38a7411a928494e0f291b326a9bbeee710aa9a4554a18a92625263	0	0	0.000214	0	0.000115	0	0	0.000321	0.000107	0	0	0	0	0.000764	0.001849	0.000107	0.002638	0.001121	0.000649	0.000785	0	0.001176	0.004796	0.003789	0.002063	0.004013	0.005808	0.001458	0.005138	0	0.005244	0.009894	0.003982	0.008195	0.036062	0.014068	0.037269	0.000321	0.117835	0.09124	0.073915	0.141307	0.423757
f46e056d1bb93e95e08fd2ec112c6c43076d4183cf604ceae4b2717bfb0d84f4	0	0.000169	0.000195	9.75e-05	0.000169	0.000293	0.000338	0	0.000266	8.45e-05	0.001319	0.00028	0	0.000377	9.75e-05	0.000266	0.000546	0.000728	0.002606	0.001462	0.003172	0.003731	0.003828	0.002132	0.005285	0.003959	0.003128	0.001612	0.003588	0.000351	0.01419	0.00405	0.008559	0.005219	0.029461	0.036468	0.02174	0.104208	0.032793	0.071895	0.045723	0.135605	0.450009
95f138d74a0903a3fbd602c13aed8950bf29d7de9bb738de65ab875c69ea28d1	0	4.85e-05	3.08e-05	4.85e-05	9.23e-05	0.000102	0.000116	0	3.08e-05	4.85e-05	0.000152	0.000398	0	0.000321	0.000693	0.000142	0.000747	0.000273	0.000969	0.000575	0.000231	0.001554	0.000424	0.00192	0.000589	0.004179	0.001524	0.001774	0.004877	0.000187	0.003461	0.012797	0.010058	0.007558	0.025553	0.010591	0.030128	0.030316	0.078231	0.084655	0.106529	0.145873	0.432203
55a6e505391c24a2460dfeb2076da039d97f769a4b436efff0acded977e9ab47	0	0.000143	6.01e-05	0.000203	0	4.32e-05	0	0	0	0.000423	4.32e-05	0.001331	4.82e-05	0.001385	0.000483	0	0.000864	0.000944	0.000276	0.001292	0.000533	0.000246	0.001374	0.000593	0.000569	0.000765	0.006687	0.002127	0.002069	0.00013	0.000835	0.020444	0.009477	0.005838	0.006583	0.005757	0.009895	0.220934	0.049476	0.050064	0.070714	0.052201	0.475152
6d209e6dc9e2dad4aafb1673ab5f97eec2302171fe61c30251b43810b23f47de	4.44e-05	6.88e-05	4.44e-05	0.000744	0.000151	0.001865	0	0	7.88e-05	0.000453	0.000862	0.001509	4.44e-05	0.005487	4.44e-05	0.005458	0.000284	0	0.000266	0.001584	0.001089	0.001861	0.00016	0.000912	0	0.002183	0.000407	0.000816	0.010712	0.000436	0.002619	0.018713	0.012107	0.012253	0.007795	0.011591	0.060261	0.001437	0.136234	0.104445	0.080626	0.089946	0.424411
f68748b5f3eb1b35b2da9200201bc84bf5e14f2bbb0b24358dcad6f7f494d033	0.000115	8.45e-05	0.000265	5.63e-05	0.000209	0.000713	0.000617	0.00036	4.07e-05	8.15e-05	0.000433	0.000765	4.07e-05	0.000725	0.002365	0.012669	0.001506	0.001563	0.002093	0.002155	0.002511	0.001854	0.006102	0.003535	0.006236	0.002748	0.006878	0.001435	0.004657	0.000111	0.014758	0.014389	0.016785	0.028058	0.02517	0.0291	0.065882	0.092207	0.076636	0.031373	0.058311	0.041872	0.442536
52da471b2c71621c5595471771175a17fc027999f59b0714868a853b03df0897	0	6.57e-05	7.88e-05	0.000223	0	0	0	0	6.57e-05	0.000125	0.000128	0.000223	0	0.000947	0	0	0.000509	0	0.000141	0.000407	0.000125	0.000991	0.00148	0.000592	0.00019	0.002129	0.002879	0.000604	0.003923	7.88e-05	0.00072	0.028977	0.011605	0.027323	0.003731	0.022959	0.000824	0.000841	0.049729	0.190991	0.049828	0.161544	0.435022
c2a02296e24bce874d20bd0a2ed68acc20710888819d08190c6de7600e474c2a	0	0.00024	0.000288	0.000123	0.00083	0.000288	0.001512	0.001687	8.43e-05	3.9e-05	0.000955	4.54e-05	0	0.000152	0.002252	0.003325	0.00108	0.008139	0.001788	0.00198	0.002451	0.001774	0.012077	0.009388	0.016835	0.009207	0.008389	0.002521	0.008514	0.000286	0.012924	0.02232	0.025018	0.035647	0.069927	0.020463	0.095019	0.006311	0.039049	0.026559	0.025543	0.101735	0.423233
67bbce6efde4eac0a979bbd629f466b32bd2ac9fd14c6e60cbc0ff3a310a0fc9	7.89e-05	0	0.000376	0	0.000232	0	7.89e-05	0.000598	7.89e-05	0.000543	0.000464	0.000158	0	0.000153	7.89e-05	0	0.001448	0.00123	0.000761	0.002789	0.00077	0.000538	0.002088	0.001058	0.001787	0.003583	0.003388	0.003596	0.008448	7.89e-05	0.003017	0.005563	0.013838	0.003337	0.011535	0.007118	0.001939	0.255702	0.020982	0.040535	0.038708	0.07419	0.489135
6e04acd402efff3955fadc2d172a423fad464e6de57778d4e76ef9b2e5049838	0.000126	8.41e-05	9.87e-05	0.00021	0.00104	4.21e-05	0.000704	0.002329	0.000183	0	0.00066	0.000338	5.66e-05	0.000113	0.002456	0.000126	0.000323	0.004874	0.001208	0.002707	0.003471	0.001348	0.004472	0.008562	0.009519	0.008284	0.004071	0.002864	0.003502	0.000715	0.013736	0.018127	0.009669	0.012102	0.029368	0.036499	0.003494	0.225905	0.021993	0.021606	0.035573	0.028499	0.478941
866e5e8aa42e7dd179a690c1f9509c3b69da80c182135a1bd73a695085b1e4a1	3.09e-05	0	0.000122	0	7.68e-05	0.00016	2.3e-05	0	0.000148	6.81e-05	0.000287	9.19e-05	0	2.3e-05	0.000391	0.000182	0.000898	2.3e-05	0.000182	0.002494	0.00185	0.001468	0.001118	3.09e-05	9.19e-05	0.001252	0.002898	0.004214	0.01154	0.000738	0.000636	0.001229	0.014214	0.01051	0.011203	0.027	0.015336	0.011704	0.050558	0.146321	0.079785	0.161499	0.439602
1802dc18a2c0e9b35c502e9762d09dd0495164edb15b71eaaf03dfb8cd2fa8a1	0	0	0.000278	0.00015	0	0.000115	0.00029	6.99e-05	4.56e-05	0.000182	0.000661	0.000182	4.56e-05	0.000505	6.99e-05	0.000381	0.000313	4.56e-05	0.002581	0.001692	0.002194	0.005149	0.001599	0.000968	0.001235	0.002542	0.002224	0.001367	0.008231	4.56e-05	0.02074	0.005739	0.019368	0.018449	0.017364	0.054362	0.013251	0.078401	0.035617	0.085656	0.076565	0.090245	0.451082
1b2d006b18801ac0bacd105f6b8b0bf59fc691b3d6d2fa98747937ceddd7b698	0	0.000397	6.63e-05	0	0	0.0003	0	0	6.63e-05	0	0.000564	0.000199	0.004039	0.000366	0.000233	0.000861	0	0.000697	0.002793	0.002749	0.002056	0.006383	0.001891	0.001362	0.001791	0.008067	0.002286	0.000697	0.004681	0.022116	0.012221	0.015734	0.019595	0.011289	0.031477	0.051236	0.088249	0.032417	0.020775	0.072874	0.051051	0.088534	0.439888
bb2d7eed9eb7e6f2b3de6da7210dec80c515e35c31e971eb52a6c8ee07b2d8be	8.88e-05	0.000145	0.001312	0.000166	0.000873	0.000192	0.003028	0.004202	0.00015	0.000174	0.000143	0.00149	0	0.000363	0.02468	0.00022	0.00796	0.013103	0.001661	0.000775	0.000133	0.000621	0.024588	0.007661	0.029772	0.014268	0.024185	0.00292	0.001461	0.000571	0.014054	0.023827	0.007457	0.002641	0.063867	0.023956	0.012514	0.005956	0.023036	0.060274	0.097539	0.072646	0.42533
a34d1224c17aecc190e1f8bd289be3bf8553fdeedccff71ec03ab88955b4936a	0	0.000236	0.000207	0	0	0	0.000207	0.000104	0	0.000104	0.001091	0.000264	0	0.000471	0.000207	0.000827	0.001103	0.000339	0.001752	0.001045	0.000442	0.00607	0.000942	0.003313	0.00081	0.003963	0.002579	0.00093	0.013514	0.000236	0.003658	0.048483	0.035011	0.010263	0.02153	0.021186	0.016568	0.018677	0.02883	0.057742	0.092494	0.163445	0.441359
77999ddd02748b51037030eb5a2e00df8fb714a60fd828aaf8bbb63ec00c3c9a	0	9.24e-05	0.000586	0.000193	0.000678	9.24e-05	0.00144	9.24e-05	0	9.24e-05	0.000393	0.000193	0	0.001047	0.002442	9.24e-05	0.002202	0.01283	0.000485	0.002318	0.003513	0.000501	0.019553	0.000786	0.020769	0.004196	0.029363	0.003513	0.00241	0.000293	0.004921	0.002687	0.015046	0.038692	0.01762	0.017367	0.004605	0.157982	0.060468	0.031508	0.027409	0.044225	0.467307
63c5c3a6b8fab1055e020176ab5ff2f6c092f4d4f237d00d1fa8a71848bb84c7	3.29e-05	0	0.000106	3.29e-05	6.38e-05	0.000423	0.000232	0	3.09e-05	3.09e-05	0.000448	3.53e-05	0	9.88e-05	0.000159	0.001303	0.000508	0.000609	0.000234	0.001216	0.001571	0.002415	0.002469	0.000298	0.002141	0.00285	0.003333	0.000139	0.004138	0	0.005238	0.004995	0.019334	0.020915	0.022305	0.042433	0.095729	0.000494	0.032276	0.099458	0.051625	0.138745	0.441533
6086ef516afd0e672b21a7d0f9a58dfb3a5052f1f518d1168f65b3f60ce9fca8	0	8.04e-05	0.000164	0	0.000649	0.000319	0.000172	6.32e-05	0.000922	9.48e-05	0.00057	0.000119	0.003038	0.000103	0.000558	0.001399	0.000619	0.00064	0.00234	0.003036	0.005737	0.001781	0.005441	0.001392	0.008165	0.007435	0.003101	0.006715	0.020163	0.023016	0.030753	0.011383	0.024753	0.0125	0.047766	0.049101	0.027338	0.020728	0.038366	0.044727	0.045486	0.110401	0.438867
450755041f075e3209ffc12083fbaa599b67b9fc6a495e1e3f4c96d1b0ee2ac7	0	5.72e-05	0.001157	0	0.000884	0	0.001379	0.000714	0.000215	0.000294	0.000409	5.72e-05	9.35e-05	8.63e-05	0.000935	0	0.001153	0.000607	0.002739	0.001176	0.002224	0.002616	0.007552	0.005781	0.005802	0.004365	0.008811	0.004551	0.001259	0.000924	0.012528	0.006512	0.03091	0.02416	0.013439	0.019343	0.001055	0.121319	0.09395	0.049446	0.079244	0.028458	0.463794
bd06014c5e0acfc0f0be7f9660150d99d085ae71e2852f70f21f6fc361e8e094	0	0	0	0	3.9e-05	0	0.000197	0.000241	0.000239	0	7.93e-05	0	6.88e-05	0.000148	0.000455	4.01e-05	0.000983	0.00266	0.000118	0.004668	0.004813	0.000117	0.00428	0.000158	0.003332	0.001703	0.013638	0.001015	0.001022	0.000108	0.001918	0.001674	0.004571	0.011412	0.004325	0.006417	0.001123	0.255275	0.058168	0.070062	0.02628	0.01789	0.500763
eab3d8be37f8cbd99c9ff09c74b5e057608f1f9c47f96a29d7f28234435385cb	0	0	0.001016	0.000186	0.000645	0	8.84e-05	0.000265	0.000371	0	0.000637	8.84e-05	0	0.000177	0.001247	0.000274	0.001732	0.000628	0.001113	0.000274	0.000902	0.001184	0.002369	0.00518	0.003793	0.00099	0.001644	0.001193	0.006239	0.000274	0.003456	0.004606	0.021443	0.028839	0.019478	0.017075	0.005773	0.277463	0.024043	0.008883	0.026282	0.024807	0.505342
5ed05ffa346f0c5af36c1fe967fed8dee0ff9fb22a985c5243e75e66f2044c37	0	0	0.000407	0	0.00019	0.000125	0.000115	0	2.52e-05	0	0.000374	0	2.52e-05	2.52e-05	0.000319	0.002367	0.000465	0.000115	0.000833	0.000616	0.000315	0.004401	0.000786	0.004939	0.000319	0.002003	0.000626	0.002998	0.008963	0.000225	0.002215	0.026596	0.023043	0.019932	0.016464	0.011273	0.084083	0.008228	0.068416	0.032013	0.082178	0.148119	0.445861
cecdea7c2c69b41b5b33d5f460df25186d420610fd4c17e284931fdb23b5edde	0	4.1e-05	4.1e-05	4.1e-05	9.01e-05	0	0.000161	0.00012	0	0.00079	0.000135	0.000927	0	0.000265	0.000583	7.47e-05	0.001874	0.000217	0.000343	0.002955	0.000826	0.001115	0.001032	0.001212	0.000336	0.002089	0.002698	0.004185	0.005177	0.000202	0.002655	0.018132	0.016723	0.003662	0.017867	0.027077	0.008177	0.000233	0.037208	0.153085	0.119637	0.117175	0.450839
7d2772d705b2c18aeb7445e175515d428c492d496f8ef7cdb1519e5593bfc144	0	0	0.000316	0	6.8e-05	0	0.00013	0.000449	3.4e-05	4.98e-05	0.000387	4.81e-05	0	0.000107	0.000203	0.000714	0.001388	0.000485	0.000311	0.00131	0.000803	0.003098	0.002685	0.004016	0.000897	0.000903	0.005763	0.001544	0.009307	9.63e-05	0.001196	0.045577	0.015706	0.012134	0.011904	0.017978	0.027876	0.035367	0.044858	0.090206	0.054623	0.149149	0.458314
bd179e364fa35ae114b01270c25ab114650d18867374676f271d23d0d42afdfd	0	0.00029	0	3.53e-05	0.000106	0	6.28e-05	3.83e-05	0.000141	0.000176	0.000485	0.000474	0	0.000377	0.000149	0.001368	6.28e-05	0.000599	0.000761	0.004339	0.003212	0.001165	0.001693	0.002528	0.003223	0.005095	0.002066	0.004537	0.007426	0.000133	0.007631	0.02479	0.027764	0.013846	0.021717	0.040513	0.02185	0.005999	0.015593	0.136069	0.080674	0.111552	0.451459
a06f819de0db4fa496bb26f77155db9ece0544c076244a81e78ee85fd41f6397	0	0.000245	0.000297	0.000245	0	0	0	0	0.000297	0.00138	0	0.00152	0	0.004718	0.000245	0	0.000245	0	0.000734	0.000734	0.000489	0.002359	0.002953	0	0.000542	0.003582	0.002603	0.004089	0.004281	0	0.004666	0.001817	0.002603	0.003529	0.010798	0.076309	0.001957	0.000891	0.099342	0.136139	0.064271	0.114823	0.451297
ba838eef0c322ce9449506e33a29465cc40b12e7f51612bad8692f327343f93f	0	0	0.000498	7.95e-05	0	3.76e-05	0.00014	0.00026	7.52e-05	7.25e-05	0.000586	0	3.76e-05	0.000481	0.002058	0.000421	0.00439	0.000822	0.000381	0.006687	0.007749	0.000629	0.015805	0.0011	0.006249	0.001375	0.016249	0.000107	0.011058	0.000119	0.002469	0.007727	0.015914	0.018069	0.014872	0.017153	0.007152	0.170494	0.030567	0.044175	0.035637	0.070689	0.487615
d13d47791a9d4b544b85ec3e0a217d49ab107b9e787dc3de03ad53d17386ac36	0	0	0	0	0	0	0	0	0	0	0.000133	0	0	0	0.000293	0.000133	0.000693	0	0.000133	0.000959	0	0.000133	0	0	0	0.0004	0.001865	0.002612	0.009037	0	0	0.003411	0.024489	0.014977	0.004719	0.000533	0.042255	0.0004	0.038006	0.12402	0.083625	0.188821	0.458353
3b54b14296cc159cd79b8e9a38f373d53ba46f060dbe0affab06b554d93578ce	0	0	0.000108	2.71e-05	8.75e-05	0.000108	0.000168	0.000244	0	7.08e-05	0.000304	0	0	4.38e-05	0.00039	0.000136	0.001012	0	0.002988	7.08e-05	0.00045	0.002876	0.000771	0.005131	0.000985	0.0052	0.000998	0.002152	0.003617	8.13e-05	0.010445	0.007803	0.015431	0.020171	0.039334	0.017925	0.067118	0.027291	0.062381	0.041907	0.098899	0.107242	0.456035
1ca260bc72391da82c607e1f795c45bc63ddb687a678cbbcd89cdfade1ce5be6	0	3.01e-05	0.000166	0.000262	0.000114	0.000135	0.000432	5.43e-05	0	8.11e-05	0.001516	0.00035	0	0.000565	0.002661	0.00096	0.000852	0.002151	0.002407	0.003939	0.004196	0.002707	0.005133	0.001408	0.007448	0.01017	0.004728	0.001035	0.007709	0	0.027261	0.021353	0.0139	0.018876	0.029693	0.072239	0.033946	0.002781	0.044776	0.109476	0.043127	0.069822	0.451541
9628e54b8c1e09f1afdf87b18ee1d80783c0dcaa9104ee4dffc648d91fd8fe24	0	0	0	0	0.000126	0	0.000139	0.000782	0	0	0.000171	0.000126	6.94e-05	5.69e-05	0.000485	0.000473	0.001035	0.00309	0.000183	0.005849	0.000631	0.000265	0.000562	0.011582	0.001616	0.012862	0.002713	0.002871	0.005086	0	0.002808	0.017948	0.017956	0.016998	0.016105	0.002443	0.001749	0.237625	0.036191	0.037086	0.028217	0.028055	0.506047
143f7f335f7b130a8428b38d173b1036ae329834384ccd4a0745844fe325df4c	0	6.57e-05	0.000105	6.99e-05	0	0.000792	3.48e-05	0	0	0.000256	0.000166	0.000105	0	0.000697	3.48e-05	0.000345	0.000682	0.000277	0.00086	0.000921	0.000538	0.004242	0.000736	0.002415	0.0006	0.003354	0.002275	0.002575	0.002033	0.000493	0.003702	0.01533	0.014769	0.025966	0.019363	0.026248	0.107858	0.01652	0.042513	0.077806	0.058341	0.108141	0.458772
c66c23bbf68c0b053c1ce5d082b93b2e746a3bf159372c955637587b634777a6	3.37e-05	0	0.000125	5.57e-05	0.000815	0.000169	0.001798	0.00031	3.37e-05	0.000187	0.000389	0.000125	0	0	0.001482	0.001505	0.001424	0.003837	0.002261	0.000895	0.00104	0.003005	0.003591	0.000759	0.011581	0.012379	0.011281	0.00178	0.008962	0.000135	0.022398	0.005054	0.010195	0.010552	0.041497	0.023793	0.040887	0.018395	0.040446	0.066229	0.029474	0.15763	0.463493
ccea2e97609b8139ceddc7e007e2127a807c00288e16b54d39ee7d6952cce73c	0	0	0	0	0	0	0	0.000268	0	0.000255	0.000152	6.36e-05	0	0.000255	0.000203	0.000837	0.0005	0.000564	0.000535	0.003514	0.000801	0.000956	0.002029	0.001402	0.001987	0.001842	0.007653	0.001461	0.005568	0.000689	0.00343	0.009932	0.007765	0.027199	0.011226	0.01794	0.016591	0.001521	0.117509	0.13055	0.046656	0.116045	0.462104
fa3774f4cccb05a46150ffb7df976b8ddb244c3ce99bea20c4b0fac0e7244321	0	0	0	0	0.000706	9.24e-05	9.24e-05	0.000415	0	0.000547	0	0.000645	0	0.001592	0.003883	0	0.003789	0.001599	0.001155	0.000354	0.000177	0.001145	0.004214	0.005055	0.001477	0.006021	0.010431	0.009649	0.001208	0.000323	0.005839	0.026285	0.002392	0.002447	0.020141	0.033785	0.016362	0.008791	0.105295	0.094735	0.092744	0.077223	0.459391
7b15f14907a624550d02b7d87358d31d095ad269bf67d55a5cd422fb3e1255ea	0	0	0.000415	0	0	0.000415	0	0	0	0	0.000208	0	0	0	0.000415	0.01163	0.001038	0	0.000831	0.005192	0.001246	0.001246	0.003738	0.001454	0.001454	0.001246	0.007892	0.001662	0.019315	0.000415	0.005192	0.010592	0.023261	0.036968	0.009969	0.015369	0.042991	0.018899	0.074974	0.066667	0.050675	0.119626	0.465005
ccb655f24afbe610eb4f241edf4d3fddb59282fb9d6556f45cc9e16cae7cc5c3	0	0.000599	0	0.003497	0	0	0.001214	0.000664	0	0.000178	0.005763	0.000664	0	0.001085	0.000729	0.001619	0.001635	0.000243	0.006088	0.000972	0.000729	0.012143	0.001813	0.008664	0.001878	0.003675	0.00251	0.001263	0.019638	0.000178	0.013359	0.035059	0.018508	0.047975	0.01867	0.022183	0.030104	0.047505	0.054115	0.024861	0.055418	0.087442	0.467358
d42bb4724c768af58b6e92cdc2e2d24d4155200b25896119519cb84533a7d85c	0	0	0	0	0	0	0	0	0	0	0.000503	0	0	0	0	0	0	0	0.000503	0.003521	0.001509	0.001006	0.000503	0.000503	0	0.008048	0.001509	0	0.003018	0	0.007042	0.022132	0.01509	0.000503	0.006037	0.020624	0.02012	0.002012	0.048289	0.179075	0.117707	0.074446	0.466298
aa76558f5d8e897175ec86d2b373aba7a1504dc3656a3e4e629064e3b9d39b7b	0	8.45e-05	4.22e-05	8.45e-05	0	0.000127	0	0	7.53e-05	0	0.000634	0.00016	0	0.000193	4.22e-05	0.001775	0.000437	0.000202	0.000756	0.003747	0.001484	0.001686	0.000582	0.001119	0.000287	0.001803	0.002794	0.000634	0.007346	8.45e-05	0.002426	0.024468	0.006973	0.005826	0.009381	0.01183	0.021544	0.018196	0.014464	0.151417	0.134307	0.102117	0.470872
d297890d31c2202540edca352ea09f695e39d0e59f52e4092fed522dbc5541bd	0	0	6.67e-05	0	8.24e-05	0	0	6.57e-05	0	0.000477	0	0.00061	0	0.00025	0.000135	0	0.000432	0	0.000119	0	0.000148	0.0008	0.000304	0.000322	0.000165	0.001238	0.000682	0.002185	0	0.000285	0.001229	0.004195	0.013157	0.016588	0.003974	0.009751	0.011205	0.001363	0.18964	0.039143	0.201194	0.04338	0.456816
bdaa828298118ea19f37be75b1fde6bbd66c6b9497cb63cfc2e10deb483bc164	2.39e-05	4.95e-05	7.61e-05	0.000134	0	0.000502	0	0	0	0	0.000889	0.000396	0	0.000546	8.54e-05	0.003884	0.000309	0	0.00241	0.001156	0.000787	0.006512	0.00037	0.004411	4.95e-05	0.001861	0.000362	0.000749	0.015806	0.000121	0.002128	0.039437	0.013733	0.008562	0.017967	0.01535	0.064152	0.01618	0.023854	0.065168	0.054657	0.167206	0.470116
27092ebada1317a7e5d817048bf34aa2e68373b36626f0188208775210f22896	0	0	5.63e-05	0	0	0	0	0	0.000144	0.000145	0.000451	0.00024	4.83e-05	0.000595	0	0.000248	0.00049	0.000173	0.000249	0.003982	0.003165	0.001262	0.00152	0.000165	0.00033	0.000402	0.00469	0.000888	0.005958	0.000248	0.000398	0.015346	0.019477	0.010171	0.003885	0.010119	0.014537	0.151933	0.025217	0.067228	0.059111	0.095267	0.501861
5237557de824abb7619779d4fa2171955ca2f44ee64609efeba11bf8855f3b17	0	0.000128	0	0.000199	0	0.001048	0	8.21e-05	7.94e-05	0.00038	0.000125	0.0022	0	0.002049	0.000121	0.000329	0.00048	0.000244	0.000416	0.000887	0.000286	0.001342	8.08e-05	0.001194	0.000501	0.004626	0.000785	0.000608	0.00662	0.000119	0.003623	0.005553	0.005951	0.002583	0.017843	0.01693	0.033772	0.024729	0.033581	0.110784	0.123127	0.11917	0.477425
887d158b68573a74204bf3da1d80171d9a34c04aaab47e32925f4a962d0c2716	0	0	0.001067	0	0.000344	0	0.000334	0.000138	4.61e-05	5.54e-05	9.92e-05	0.000197	0	0.000171	0.000485	4.61e-05	0.000737	0.0017	0.000564	0.000914	0.002669	0.002044	0.021945	0.000946	0.005056	0.002099	0.019421	0.000627	0.000478	4.61e-05	0.004425	0.007381	0.003401	0.004992	0.014737	0.033542	0.006451	0.181375	0.044766	0.053217	0.034275	0.036971	0.512238
ccc1869952cc7b8b6e9b38012eaf3e5bb48065cdc65c3d1b8018b1cc27d86d5e	0	0	0	0	0	0	0.000469	0.001407	0	0	0	0	0	0	0.001407	0.000469	0.005157	0	0.000938	0	0	0.000938	0.002344	0.009845	0.000469	0.005157	0.005626	0.001875	0.012658	0	0.003751	0.032818	0.006095	0.006095	0.02391	0.012658	0.009376	0.000469	0.058603	0.052977	0.142522	0.129864	0.472104
b9dbead8b6a0a7c777ea8c81cec05e8a3bb10bd13f023143216ad4f3e62faf3b	0.000116	0	0.00063	6.13e-05	0.000218	6.13e-05	7.83e-05	0	0	0.00062	0.000177	0.000447	0	0.000587	7.83e-05	0.000194	0.000371	0.000354	0.000703	0.005701	0.000787	0.002786	0.002147	0.001455	0.000627	0.000651	0.00131	0.002835	0.006147	0.00044	0.002488	0.012015	0.004084	0.003091	0.009348	0.011514	0.009548	0.234248	0.023118	0.030616	0.035013	0.064586	0.530747
a5f770f9e4955459dfe75cffa40450d55dcddc7c1e072c69111b3700f3bb163a	0	0	0.001201	0	0	0	0.00096	0.000854	0	0	0	0.00024	0	0.000214	0.002828	0.00024	0.017157	0	0.000721	0	0	0.000934	0.000454	0.00064	0.000427	0.00096	0.004135	0	0.001174	0	0.000881	0.009497	0.001574	0.001308	0.016837	0.001788	0.001681	0.000214	0.245702	0.027293	0.053171	0.134763	0.47215
a5a1a264ad6106b6b2b4ec23e86968d183cebb972a713dc41b8ba98edbc4a71f	0	0	0	6.13e-05	0	0	0.000123	6.13e-05	7.96e-05	0.000123	6.13e-05	0.000184	0	0.000606	6.13e-05	0.000159	0.001194	0.000386	0.000123	0.00412	0.000325	0.000202	0.002854	6.13e-05	0.002279	0.000938	0.021703	0.000447	0.006217	6.13e-05	0.001367	0.003924	0.015418	0.028814	0.002996	0.003505	0.005541	0.048995	0.080571	0.103705	0.086955	0.086967	0.488811
1f252c34da7cf61fcddd1632e359d9c1c6386c1dbad5d79deb1e335463e69a1b	0	2.85e-05	0.000427	0.00028	0.000205	7.29e-05	0.000355	8.93e-05	0.000142	0.000251	0.002427	0.000142	0	0.000369	0.000507	0.002711	0.000625	0.00035	0.001511	0.003281	0.004628	0.002266	0.005243	0.010971	0.002653	0.004266	0.002384	0.00187	0.010692	8.86e-05	0.007916	0.034073	0.032117	0.080772	0.021646	0.023814	0.019047	0.059404	0.059023	0.030754	0.048562	0.036929	0.487111
d9b51918f77d4be0d5c4ea5433f81050007d6d0892153ebc4998c8b46a319627	0	0	0	0	0	0.00023	0	0	0	0	0	0.012275	0	0.00069	0	0.00023	0.00023	0	0.00046	0.00034	0	0.00149	0	0.004009	0	0.00513	0.00217	0.00091	0.00205	0	0.00046	0.008956	0.032876	0.011731	0.020281	0.00114	0.00628	0.034778	0.018949	0.059043	0.216505	0.072688	0.486099
8ab1813271bbd0de13d21f48d8b8818dc42a89598c7adcd5007c7f012d8bcc5a	0	2.63e-05	2.63e-05	2.63e-05	0.000209	0.000133	0.000393	0	0.00012	0.000289	0.000392	5.26e-05	7.32e-05	0.000447	0.000819	0.000137	0.000733	0.001018	0.000528	0.002169	0.003143	0.001187	0.005714	0.000122	0.007886	0.005511	0.00467	0.001525	0.003802	0.000567	0.013746	0.000211	0.006568	0.028593	0.020714	0.046802	0.025232	0.040632	0.12168	0.070277	0.022672	0.072376	0.488781
45c7aaccd6a3e1b19cd12895212f602f77253514c17140dd9320fe3d85f46fb5	0	0.000212	0.000362	0	0.001199	0.000524	0.000262	0.000113	9.97e-05	0.000125	0.001872	0.000162	0	0.000275	0.000125	0.001833	0.00045	0.000238	0.002707	0.002862	0.005158	0.005693	0.009017	0.002546	0.007186	0.004771	0.001626	0.007197	0.009818	4.99e-05	0.028202	0.040102	0.029491	0.00666	0.017813	0.05881	0.052002	0.004369	0.017395	0.05479	0.038973	0.104554	0.480358
972abb1262bbe085b54e746be79f723cb5faf22faa716ac4c1eafcca9c49b77e	0	0	0.000627	6.22e-05	0.000585	0	0.000162	6.03e-05	6.22e-05	0.00011	0.001009	0.00011	0	0.000708	0.003174	0.000386	0.005135	0.000581	0.00176	0.001033	0.002691	0.005539	0.008661	0.001974	0.003169	0.002431	0.004609	0.001524	0.013633	6.22e-05	0.004528	0.013093	0.014161	0.014492	0.047403	0.036846	0.017322	0.00738	0.037269	0.036799	0.030889	0.193051	0.486909
362c07c2916cc194eb83e27bd0309195bf08d0853afcbd8e499d33ff50cd55fe	0	5.95e-05	2.22e-05	0	0.000243	0.000226	0	0.000101	5.74e-05	5.95e-05	0.000162	5.95e-05	0	5.95e-05	0.000218	0.002405	0.003202	0.001113	0.000185	0.002928	9.63e-05	0.000471	0.000698	0.000813	0.000372	0.001364	0.010643	0.00239	0.025549	0.051663	0.000364	0.009669	0.01319	0.009938	0.009703	0.002378	0.034422	0.002025	0.022856	0.120237	0.026936	0.15469	0.488431
f21bca886741eb8466f8db7203edb4af6e383815891107f29fbdf2c578eb75a8	0	0	0.000136	0	0	0.000288	4.8e-05	0.000136	0	0	0.000106	0.000194	0	0.000507	4.8e-05	0.000779	0.001076	9.61e-05	0.000593	0.000347	0.000192	0.002737	0.001592	0.001393	0.000571	0.001385	0.002011	0.000298	0.000833	0	0.004115	0.019419	0.015429	0.016099	0.011169	0.028178	0.097612	0.004201	0.03578	0.091756	0.062925	0.106522	0.491428
ce53e538d7043031c51ed287cf1184da8235d51988db2aa14f953175f6b43cea	4.95e-05	0.000178	5.22e-05	8.13e-05	0.00019	5.15e-05	2.44e-05	0.000326	0.003289	0.000193	0	0.000332	0.02434	0.000245	0.000223	0.00024	3.82e-05	0.000353	0.000163	0.00067	0.000731	0.000163	0.002305	0.008381	0.002958	0.002666	0.001427	0.051055	0.002355	0.155866	0.005557	0.014436	0.01561	0.009024	0.018113	0.010371	0.00614	0.040906	0.017028	0.026238	0.063899	0.029765	0.483967
525182b4a5a71193c43b612c7e34925476e63aa6913c4ec3e21cc97ce2a9fe39	0	0.000978	0.000407	0.000609	0.000501	0.00198	0.000305	0.000574	3.27e-05	0.000684	0.000465	0.001371	0	0.001551	0.001145	0.001056	0.000526	0.001377	0.005027	0.001107	0.002201	0.00395	0.003542	0.015342	0.007359	0.011769	0.001475	0.006519	0.001762	0.000204	0.042229	0.016137	0.024049	0.02003	0.050205	0.061575	0.071662	0.027138	0.024721	0.025471	0.049039	0.025838	0.488086
384dec9ac59459b47a187a025022673143917889a33e7ac8854bfc4677426058	0	0.001134	0.000126	0.001363	0.000737	0.000513	0.001036	0.001733	0.000441	0.000352	0.000287	0.000413	0	0.001405	0.001985	0.001182	0.00037	0.003581	0.003437	0.003733	0.005263	0.001333	0.007076	0.00419	0.054035	0.011596	0.002755	0.004045	0.007379	7.79e-05	0.066885	0.01551	0.021258	0.020772	0.049771	0.041749	0.030818	0.004004	0.037097	0.032278	0.029493	0.048351	0.480433
78bc9190dede8a62473b7a724503b9ea22cc57c390d3660fcbda2c5d1237bb02	0	0	0	0.000606	0	0	0	0	0	0.001141	0	0.004772	0	0.002351	0	0	0.000535	0	0	0.000606	0	0	0	0	0	0.001141	0.002677	0.005099	0.003027	0.000535	0	0.028702	0.006659	0.011152	0.002421	0.003632	0.013178	0.002677	0.098006	0.129367	0.134234	0.056451	0.491033
f65e9cfe6add5a12db86bfa32631789232addc5eb883e3cc499eeb14a2bc2813	0	0.000145	0	0.000197	0	5.8e-05	0.000112	5.59e-05	0	0.000188	0	0.00054	0.000112	0.000304	0.001699	0.000368	0.001026	0.000236	0.000416	0.001413	0.000437	0.000387	0.000733	0.000724	0.000726	0.001513	0.002529	0.001469	0.004784	0.000412	0.002061	0.013215	0.005341	0.002704	0.015962	0.014021	0.011431	0.075753	0.042198	0.105241	0.06834	0.11014	0.51301
76cd08987a040bebf0880aadcc91a399900bba4728d2ac0cc8f7cbbe64bbe7e6	0	0.000132	0	0	0	0	0	0	0	0.000547	0	0.000521	0	0.00089	0	5.4e-05	0.000108	0	0	0.000483	0	5.4e-05	0	0.000206	0	0.001328	0.000447	0.003016	0.002578	0	0.000118	0.015376	0.021057	0.003331	0.00291	0.000297	0.073974	0.000304	0.017264	0.156103	0.050682	0.148116	0.500105
472ace94068c5d09db169fe8690148382b513078730b5845ba01ba154ca991ae	4.36e-05	0.000271	0.000305	0.000181	0.000436	4.36e-05	0.000174	4.68e-05	0.000395	8.72e-05	0.00274	9.04e-05	0.000261	4.68e-05	0.000349	0.001628	0.000261	0.000944	0.001314	0.003052	0.004805	0.002996	0.001461	0.001794	0.003978	0.002936	0.000747	0.0884	0.01817	0.184472	0.005552	0.011015	0.027764	0.012135	0.021205	0.017017	0.0084	0.000636	0.007332	0.018894	0.020858	0.047805	0.478958
cec838735a22ae76eba1818f4924d947b50984bbde9645c314b22d738360e43a	0	7.37e-05	0	0.000221	7.37e-05	0.000147	0.000147	0.000295	0	0	0.00107	0	0	0	7.37e-05	0.001548	0.000443	0.000332	0.000332	0.001882	0.006048	0.001476	0.001954	0.000369	0.00236	0.002402	0.001366	0.002918	0.012467	0	0.004168	0.003101	0.035504	0.018308	0.009187	0.029243	0.028267	0.106415	0.015664	0.046319	0.041984	0.103311	0.520528
28ae0e00d8a20d4aa0de2ecec143a227a133c9ba742795ac4d5c33f9fef54750	0	7.53e-05	7.53e-05	0.000226	0.000301	0.000216	0.000409	0.000592	0.000108	0.000108	0.000786	0.000151	0	0.000226	0.000625	0.003194	0.000291	0.000226	0.008096	0.000409	0.000334	0.008093	0.001907	0.014302	0.003102	0.00666	0.000291	0.001508	0.004404	0	0.035956	0.01596	0.011731	0.029034	0.047847	0.039465	0.029948	0.026629	0.060651	0.020315	0.053458	0.075837	0.496453
485f24be35cd00a5cb443b584a881e88b43a2776e3b79bd10537b82c02accf94	0	5.16e-05	0	0	0	0.003022	0	0	0.000208	0.000516	0.00031	0.000155	0	0.00094	0	0.005821	0.000104	0	0.000209	0.002752	0.000103	0.001297	0	0	0	0.000362	0.000575	0.001498	0.00664	5.16e-05	0.000156	0.000209	0.025144	0.012209	0.002178	0.013165	0.190874	0.019202	0.0343	0.064821	0.04821	0.061478	0.503438
31215846676a5c34294349c95bebbb4d36f5f94e88853c69172516ab2a940abf	4.81e-05	0.000285	0.000459	0.000714	0.000189	0	0.001989	0.001071	4.81e-05	0.000189	9.62e-05	0.001575	0	0.00129	0.000473	0	6.3e-05	0.003388	0.003273	0.000892	0.003765	0.001107	0.018738	0.007582	0.055124	0.0067	0.005316	0.000962	0.001609	6.3e-05	0.054714	0.025275	0.012131	0.047874	0.028395	0.06314	0.000493	0.013069	0.055111	0.034888	0.028319	0.02761	0.491974
4b7dbb825092e222455d167e8a0e9bd7ee19097d2e771edd1fa9ca144dac7b75	0	5.88e-05	0.000174	9.36e-05	0.000199	0.000167	0.000576	0.00036	0.000131	0.00035	0.000552	8.89e-05	0	0.000402	0.001166	0.000439	0.000463	0.002329	0.001463	0.001051	0.002096	0.002256	0.007577	0.002832	0.012609	0.007608	0.004064	0.001889	0.005788	0.000274	0.028983	0.023496	0.00869	0.012975	0.030579	0.065868	0.023418	0.004566	0.047512	0.070017	0.031662	0.095087	0.500094
a53f441070274fd80ca1542f426b549b5ef36bcc17dc4db3117682bed944768e	0	5.44e-05	5.44e-05	0.000114	0	0	0	5.44e-05	5.95e-05	0.000245	0.000684	0.000245	0	0.000832	0.000109	0	0.00107	0.000223	0.000238	0.004156	0.000456	0.003783	0.002807	0.000391	0.000114	0.00081	0.008661	0.001015	0.005586	5.95e-05	0.000228	0.017501	0.013745	0.004254	0.005521	0.028081	0.002592	0.04513	0.022167	0.145926	0.061655	0.103568	0.51781
55bd564855f9435ef7bebf7b17cefd105d5605064610c2dfc55a44fc9985cd78	0	0.000148	0	6.48e-05	0.000112	0	4.73e-05	0	0	8.28e-05	0.000177	0.000931	0	0.001485	0.000258	0	0.000808	0.000129	0.000128	0.001356	4.73e-05	0.000112	0	4.73e-05	4.73e-05	0.000979	0.005005	0.000696	0.005009	0	0.000626	0.014104	0.013187	0.013072	0.00201	0.000485	0.004106	0.020823	0.034076	0.124999	0.077456	0.159411	0.517975
d6ced7638181e14ae322001ae5cfab51dc89601e6945d71f1fb384c3f0fad2be	0	4.37e-05	1.86e-05	0.0001	0	2.51e-05	0	0	0	0	0.000446	0.000256	3.71e-05	0.000369	0	0.000237	0.000402	0	7.92e-05	0.002141	0.002716	0.00125	0.000661	0.000352	7.53e-05	0.000375	0.001517	0.000254	0.007754	0	0.000677	0.007692	0.007039	0.003319	0.002748	0.010769	0.002474	0.148841	0.020718	0.072405	0.07503	0.083049	0.54613
2af777d9152e028de3bfee7f54d246b7ef0880d2f1994cba392d5cf139c0623a	0	0	0	0.000268	0	0.000657	4.87e-05	0	0	0	0.000178	0.000317	0	0.000747	9.73e-05	0.006207	0.000349	0.000146	0.001112	0.000178	4.87e-05	0.001777	0.000146	0.003902	0.00056	0.010984	0.000227	0.00103	0.00237	0	0.015964	0.00697	0.005869	0.008052	0.035313	0.023059	0.125255	0.002101	0.032442	0.072304	0.037837	0.093261	0.510221
d7cbff5d7bf9121a79da594ff7bf5e20a65f845dbfd0e8800d590b4f5e56d7db	6.47e-05	4.47e-05	0	0.000409	0	0	4.47e-05	4.47e-05	0.000199	0.00014	0.001296	0.000129	0	0.000894	0	0.001832	0.0005	0	0.000707	0.002633	0.001425	0.002957	0.001092	0.001585	0.000134	0.000644	0.000548	0.008162	0.020118	0.006036	0.002165	0.018529	0.017343	0.040817	0.007123	0.024824	0.006475	0.023452	0.064045	0.07815	0.041789	0.109348	0.5143
e724cebfc42d88794f86b69123e2b7d908858edc2131352410fb253263760f94	4.95e-05	0	0.000112	0	8.46e-05	0	5.83e-05	6.25e-05	0	0.000678	4.95e-05	0.000259	7.03e-05	6.25e-05	0.001225	0.000241	0.002233	0.000366	0.00025	0.000662	0.000499	0.000515	0.002969	0.000228	0.001062	0.000805	0.005091	0.002826	0.003128	0.000487	0.001397	0.002024	0.016431	0.008623	0.005531	0.009732	0.006642	0.210466	0.032466	0.030869	0.051701	0.042323	0.557722
49f29cef259445b275861d6c9c775ee4dffb589979faffa81c085926ad306543	0	0	0.000288	0	0	0	0.00013	9.27e-05	0	0.00013	0.000538	0.000408	0	0	0.000251	6.51e-05	0.000594	0.000622	0.000538	0.001039	0.001393	0.001671	0.002005	0.001039	0.001764	0.002088	0.006291	0.001068	0.004493	0.000158	0.003592	0.014821	0.009811	0.009671	0.006358	0.017044	0.022384	0.032388	0.043959	0.112481	0.067102	0.11258	0.521148
abee227a2c67fb5d8910e177958b836ebd8f3fbf9154a335b4762f63375b7d19	3.86e-05	0.000123	0.00037	0.000331	0.001639	0.000123	0.000656	0.000127	0.000846	0.000197	0.0007	3.89e-05	0	0.000123	0.000391	0.001586	0.000333	0.002137	0.002211	0.003269	0.003828	0.002359	0.004072	0.008739	0.008793	0.011167	0.002088	0.008436	0.007026	0.002604	0.022838	0.01251	0.040458	0.050125	0.048782	0.032039	0.016763	0.000907	0.036798	0.04533	0.045937	0.06802	0.505144
f0fa74a35dc10681e2e461c4e21a8fba64b9d3e205ae17f1057188539fc2195f	0	0.000254	0	0	0	0	0	0.000127	0	0.002872	0	0.002999	0	0.001081	0.002999	0	0.000127	0.000668	0.000286	0.000127	0.000127	0	0.001748	0.002384	0.000763	0.020866	0.00305	0.118058	0	0.039993	0.010348	0.011058	0.00229	0.006532	0.023705	0.025723	0.014282	0.00302	0.03414	0.097023	0.046663	0.022337	0.504351
feb0c6d90064154f01048bddf8820145bf64ab1e8e5eabbf381179eae0aa3ce9	0	0	0	0.000149	0	0	0	0	0	0.000121	0.000269	0	0	0.000241	0	0	0.001447	0.000241	0.000418	0.001765	0.000985	0.000659	0.001616	0.00197	0.000269	0.001106	0.004901	0.000241	0.001106	0	0.003019	0.008322	0.009753	0.004892	0.002609	0.016753	0.001886	0.153004	0.033501	0.08344	0.06606	0.049224	0.550032
d0c37789a9aa62a89b640af1167b6b671ebdb1d80eeddac39bdef24cc619644a	0	0	0	0.000302	7.12e-05	0.000284	0	4.97e-05	4.97e-05	0	0.000302	0	0	6.36e-05	0.000127	0.001419	0.000248	0.000263	0.000687	0.000113	0.000801	0.00446	0.000565	0.003073	0	0.003787	0.000206	0.001576	0.004379	0.001082	0.002911	0.020469	0.011346	0.022533	0.0178	0.017051	0.064239	0.00486	0.042404	0.062593	0.060133	0.133006	0.516751
babb37c0622c1c54aa35196d486e520e5fda6d74e47a89265af3c5fbc0f8155b	0	0	0	4.81e-05	0	0.000622	4.92e-05	0.00023	0	9.73e-05	9.85e-05	0.00028	0	0.000376	8.53e-05	0.000194	0.000232	0.000436	0.001702	0.001445	0.000581	0.002741	0.000471	0.00351	0.00173	0.005137	0.000619	0.000668	0.003115	4.81e-05	0.007457	0.016684	0.007861	0.010442	0.023303	0.022749	0.013576	0.111373	0.030187	0.062416	0.045388	0.082244	0.541803
f394a14eb3e3f511d677d1885fcbd5da42489714928c0927a8da9b3f2a2a7547	0	0	0.000132	0	8.82e-05	0	0	0	0	0.000132	0.000244	0.000244	0	0.000228	0	0	8.82e-05	0.000132	0.000451	0.000319	0.000132	0.002052	0.000104	0.007618	0.000244	0.00529	0.000464	0.002788	0.005013	0.000485	0.006359	0.01781	0.006294	0.007376	0.032095	0.014499	0.004727	0.001254	0.068476	0.064826	0.11665	0.11745	0.515935
5d4ff3f41900de2d4efdaf52db47e089963972bfae8d3e5b541e2af3dcec3630	5.56e-05	0	0	0	0	0.000898	0	0	5.56e-05	0.000399	4.91e-05	0.000187	0	0.001163	0.00019	0.000337	0.000551	0	0.000223	0.000352	0.000151	0.00058	0.000279	0.003868	0	0.003728	0.000934	0.003924	0.003094	0.002264	0.004104	0.037509	0.005525	0.003082	0.013295	0.019878	0.060709	0.000207	0.071467	0.068771	0.105379	0.071443	0.515351
d7aeba8911b88cfb2358ea09aaee1a24ebcccd58e50d9c6cedd2feb8368c4b07	0	0	4.71e-05	0	2.63e-05	0.000654	0	0.000214	0	0	0.00013	0.000451	0	0.000325	0.000201	0.001035	0.001156	4.71e-05	0.000395	0.00023	7.34e-05	0.001273	7.34e-05	0.002087	4.71e-05	0.002449	0.001398	0.000958	0.002748	0.000126	0.001248	0.023729	0.009299	0.0021	0.013989	0.008948	0.127959	0.00083	0.010787	0.086146	0.078802	0.096461	0.523558
6278716f7890dcabe450d5a166dec8ce457c785984eb4703c8dd86a7ef9d6405	0	0	4.04e-05	0	0	0.00056	0.000408	5.13e-05	0	0.000314	0	0.00016	0	0.000698	0.00135	0	0.000299	0.00107	0.002967	0.000166	0	0.002598	0.003275	0.006796	0.003522	0.008224	0.000875	0.001638	0.000395	0	0.01725	0.013598	0.000729	9.17e-05	0.066799	0.03691	0.072021	0.005355	0.065433	0.033393	0.043992	0.08917	0.519852
a78f1264f37ea1573432780f1b0bd280f8e488469cc426d0a34888d3b418f221	0	7.46e-05	0.000107	0	0	0.000151	0	0	0	0	5.36e-05	0.000671	0	0.000622	0	0.000151	5.36e-05	0	0.001991	0.000149	0	0.002603	0.000107	0.00324	0	0.001404	0.000708	0.000773	0.004789	5.36e-05	0.001603	0.026569	0.007258	0.006434	0.014194	0.016605	0.082229	0.005956	0.026753	0.069264	0.037555	0.160019	0.527861
600e34d3244d71d4a2ddd6ca1207abc566beb3b6492e5acec23127c795d3c885	0	0	0.000128	0	0	0	9.13e-05	0	0	0.00031	0	9.13e-05	0	9.13e-05	0.000255	0	0.002103	0.000219	0	0.000255	0	0.000857	0.002688	0.000634	0.000474	0.001022	0.012205	0.000366	0.000346	0	0.001076	0.012444	0.005038	0.005644	0.010631	0.006449	0.011142	0.017785	0.032535	0.118471	0.061151	0.161949	0.533547
8d6d7e51fe970f6014f38222d3e6c09f992c931b9db7e358d6c77c1ab0af20c5	3.92e-05	0.000149	0.00011	8.33e-05	0.000162	0	7.86e-05	3.92e-05	3.92e-05	0.000149	0.000102	0.000498	0	0.00035	0.000126	0.000479	0.000957	0.000405	0.000927	0.001041	0.000126	0.004396	0.000674	0.002041	0.000236	0.003729	0.003196	0.002459	0.005835	0.00036	0.002247	0.004992	0.009124	0.00759	0.025983	0.007742	0.010863	0.019346	0.053506	0.096239	0.047631	0.152853	0.533098
da0fdee59291788bb8e6dd1ff3e33198b2a0e166ae459cecf217296eddafcc91	0	0.00014	0.000195	0	0.001447	0	0	0.001686	4.87e-05	0.00012	4.87e-05	0.000642	0	0.001073	0.005325	0.000446	0.005633	0.003932	0.000188	0.000571	0.000596	0.000606	0.006299	0.001892	0.00622	0.002575	0.016202	0.011479	0.003556	0.096704	0.001278	0.021823	0.010587	0.014733	0.014299	0.007006	0.004923	0.002583	0.062	0.03799	0.07999	0.057941	0.517222
d68b61845cb6dc50fd1785c86f2809f8c7f73cc5ccce52e79434c3ebf0a919d8	0	0	0	0	0.000185	0	0	0	0	0.000556	4.33e-05	0.000194	6.39e-05	0.000185	9.3e-05	0.00118	0.000107	0	6.39e-05	0.000852	0.000456	0.000221	0	0.000171	0	0	0.000585	0.003505	0.002247	4.33e-05	9.3e-05	0.003479	0.020282	0.02372	0.000413	0.003114	0.009712	0.095723	0.131835	0.029245	0.097122	0.028447	0.546064
dabf0315eeb7806956eceed13046e5458cff6b8c77d5477ad792af7b1744cb06	0	0	6.4e-05	3.2e-05	0	0.000224	3.2e-05	0	0	0	0.002468	3.2e-05	0	3.2e-05	3.2e-05	0.000183	0.00096	0	0.000526	0.00213	0.00278	0.005868	0.000512	0.000567	0.000407	0.000782	0.002038	0.002075	0.010838	0.000192	0.00188	0.011754	0.01389	0.003364	0.004636	0.025472	0.03148	0.042042	0.020545	0.068874	0.05776	0.139608	0.545921
6a4a66dba8671a272c5a79dbed1262a17d014661d0c1c69f512e5132e7c4d8dc	0	0	0	0	0	0	0	0	0	0.001534	0	0.000445	0.000134	0.000269	0	0.000134	0.000445	0.001937	0.000357	0.001075	0	0.001192	0.001516	0.00234	0.001071	0.00463	0.004599	0.008554	0.000626	0.000491	0.002944	0.015835	0.009082	0.005457	0.012929	0.004771	0.005397	0.089948	0.072345	0.046995	0.108495	0.043812	0.55064
12fa2641eacb7cf2540b2fa3419285da1e1ae9bf64ea4c2e41bb113587a53f24	0	0.000317	0.000317	0	0	0	0	0.000317	0.000317	0.000678	0	0.000181	0.000317	0.000497	0	0	0.001447	0.000317	0.00113	0.000633	0.000317	0.001764	0	0.002397	0.000317	0.001989	0.004976	0.00814	0.00095	0.000317	0.00113	0.018499	0.004703	0.008775	0.005834	0.0133	0.00294	0.040823	0.069102	0.104284	0.076182	0.083018	0.54378
074a7fe66b53814f57f6fd1f8fca82c8923ed836648a97482dcd887b10928db8	5e-05	0.000253	7.67e-05	8.83e-05	0.000882	0.001848	8.83e-05	9.98e-05	0.000253	9.98e-05	0.000115	0.000518	8.83e-05	0.000418	0.000936	0.002958	0.000291	0.001623	0.002722	0.000479	0.001093	0.000786	0.003861	0.004406	0.016543	0.005041	0.001515	0.00572	0.001853	0.000955	0.025009	0.010281	0.006665	0.007791	0.066671	0.025947	0.102618	0.008619	0.045231	0.018664	0.047634	0.049799	0.529412
d0a498300caae4a9b6a4a417d4f9ded0f1da64c4a37bfefe4dfab01d6591b041	0	4.85e-05	6.98e-05	0	0.00014	0.000118	6.98e-05	0.000136	0.000449	0.000524	6.98e-05	0.000352	0.000988	0.000273	0.000267	0.000388	0.000731	0.000161	0.000607	0.000288	0.000431	0.000963	0.001588	0.001644	0.000328	0.000453	0.000865	0.004731	0.00207	0.00196	0.000847	0.019517	0.006332	0.003807	0.006603	0.007485	0.042493	0.192022	0.023028	0.014571	0.037741	0.044881	0.57996
e6626f39703e758b91057f110ec370aa9084e0c69c6dfd4cf74a4573bbc0b68d	0	0.000129	0.00027	9e-05	0	0	0.00018	0.000268	0	0.000219	0.000348	0.000139	0	0.001024	0.000486	0	0.001579	0.002053	0.00036	0.000856	0.000399	0.003259	0.006879	0.002634	0.003055	0.002669	0.013139	0.002588	0.003471	0.000309	0.005544	0.016689	0.017165	0.009503	0.016543	0.027493	0.005189	0.017258	0.033162	0.079231	0.103432	0.080869	0.54152
f9cf09499972fc5f7de9d599ae5863c9feced04ed69acbaf1021a26921ebf497	0	0	0	0	0	0	0	0	0	0	0.000287	0.000287	0	0	0	0	0.000939	0	0.000287	0.000287	0.000287	0.000575	0.000287	0.002299	0	0.005172	0.001801	0.002453	0.003812	0.000651	0.004597	0.01577	0.048876	0.027551	0.016477	0.015637	0.022534	0.000862	0.050248	0.041893	0.101358	0.097525	0.537245
fe7f3e5646644460f24228a577272857d58672d7448494adf2b770e07fb5b414	0	0	0	0	0	0.000149	0	0	0	0	0	0	0	0.000425	0	0.000299	0.000512	0.00027	7.46e-05	0.000419	0.000149	0.000597	0.000821	0.000224	0	0.000236	0.002886	0.001139	0.000851	0	0.000149	0.003614	0.042809	0.016945	0.001511	0.004318	0.104886	0.004613	0.036738	0.083306	0.090011	0.058353	0.543694
a69708e3ca91f1e54cd4c5a1a3537019700e8c6abdbe8eeb66582fd7b973c8bd	0.000125	6.71e-05	5.12e-05	8.11e-05	4.24e-05	7.37e-05	0.000577	5.83e-05	0.000531	0	0.000229	3.69e-05	0.000798	5.81e-05	0.003084	0.000641	0.000456	0.000171	0.001181	0.000688	0.000639	0.000374	0.001729	0.002479	0.005103	0.002097	0.000427	0.017632	0.002605	0.257694	0.008991	0.005152	0.01482	0.026118	0.02028	0.006533	0.008436	0.004725	0.021825	0.015192	0.021597	0.01746	0.529144
c5661c649cd1472710cd2c6756ca67f3becbf6e86149c9a4f47696e50272f1c2	0	0	0	0	0	0	0	0	0	0	0.000844	0.000816	0	0.001027	0.000202	0.000844	0.000403	0	0	0	0	0.001478	0.000835	0.002936	0.000835	0.007601	0.00287	0.001899	0.001871	0	0.01111	0.013445	0.003138	0.00522	0.027932	0.022461	0.084175	0.000211	0.079841	0.076067	0.02109	0.085615	0.545234
9e495d41da81e2cc037b9af77f63bb107a35187e042000249d816bfa04c5d14d	0	0	0.000858	0.000352	5.09e-05	0.0003	0.000346	0.001051	0.000102	0.000551	0.000102	0.000397	0	0.001165	0.000843	0.002305	0.000794	0.000544	0.000893	0.000856	0.001513	0.00131	0.003756	0.00743	0.004557	0.002499	0.004535	0.004001	0.004141	0.000428	0.007308	0.018367	0.00675	0.004702	0.03267	0.024408	0.055669	0.004162	0.068528	0.037892	0.077474	0.073814	0.542577
f2ef3a36ea654ddd2499d48290c014fcdb85ea68cdf4c6f0cb8ac1a48b7c5f4b	0.000121	0.000364	0	0.000787	0.000127	0	0	0	0	0.001866	0	0.008279	0	0.005973	0.000121	0.000243	0.000243	0.00037	0.000972	0.000619	0.000978	0.000243	0.000735	0.000275	0.000121	0.006309	0.000645	0.0053	0.004308	0.002115	0.006342	0.004077	0.004707	0.003827	0.017791	0.025245	0.001099	0.001386	0.056822	0.084788	0.139082	0.069897	0.543823
26af6368c08a1bb9359bfc26654e2c90fcd7bfc33227c60102dc1ec53f9d4ec7	0	9.02e-05	0	6.5e-05	0	0.000148	0	0	2.53e-05	3.35e-05	0.000381	0.000264	0	0.000303	5.04e-05	0.000328	5.87e-05	0	0.000847	0.00088	0.000561	0.002629	0.000155	0.002274	3.25e-05	0.003379	0.000232	0.00154	0.008162	0.00025	0.003699	0.011894	0.003891	0.007346	0.020736	0.017057	0.030174	0.011753	0.032139	0.099473	0.054349	0.132136	0.552667
815db02a8f0940f778fa60a887c1959592589b20296d14c09f701f9cd99f1745	2.09e-05	8.25e-05	3.49e-05	4.56e-05	7.79e-05	3.02e-05	0.000152	0.000557	0.000271	7.58e-05	0.000873	5.62e-05	0.000323	0.000113	0.000219	0.001529	0.000543	0.000274	0.00023	0.00144	0.001916	0.000885	0.002308	0.000887	0.003934	0.001238	0.001934	0.022483	0.004398	0.211415	0.003674	0.011515	0.030221	0.013973	0.006947	0.01201	0.022579	0.008865	0.008199	0.026122	0.023739	0.038477	0.535333
675820a4c9a90bf06d7e84dc4b6bf065cde5e99f153b11fa7d4c7a84b17053fc	0	0	5.34e-05	0.000248	0.000211	0	8.01e-05	0	0.000235	7.94e-05	0.000237	8.01e-05	0.01035	0.00024	0.000289	5.27e-05	0.000104	0.000876	0.00024	0.001785	0.002104	0.000503	0.003172	0.004018	0.003561	0.001957	0.001404	0.005257	0.001277	0.019256	0.005599	0.018484	0.007819	0.006048	0.016146	0.028401	0.010177	0.147891	0.018628	0.04295	0.032032	0.029566	0.578591
197b5ff0de978a7e11e21c5a266ef7e667016e8f5a783cd4a082bf88999c56d2	0	8.09e-05	8.49e-05	0.000186	0.000154	0.00114	0	0	0.000117	0.000117	0.000196	6.82e-05	0	0.000398	0.000135	0.002448	0.000335	0.00032	0.000643	0.000976	0.000328	0.002201	0.00058	0.001335	0.001095	0.001699	0.001409	0.004325	0.008629	0.000342	0.004285	0.007025	0.005139	0.003226	0.014654	0.01546	0.183514	0.001535	0.01563	0.047331	0.034243	0.08917	0.549447
d68994b0242fd018fa6a901b51bc2426a6288d14ce757703290ef1add4cc2167	0	0	9.99e-05	0.000103	0	0	0	0	0	0.0002	0.000399	9.99e-05	0	0	0	0	0.001056	9.99e-05	0	0.001911	0.000599	9.99e-05	0.001139	0	0	0.000203	0.008072	0.00126	0.004019	9.99e-05	0	0.003713	0.024891	0.017286	0.001844	0.004356	0.007896	0.077037	0.049225	0.057225	0.098714	0.072346	0.566008
c91f6be4c1ce873911290b5cb14ed9aed621a0593a7f19bfe09d8ed0ed349128	0	0	0	0	0.000249	5.19e-05	0.000123	5.19e-05	0	0.000157	7.79e-05	0	0	0.000311	0.000201	0.000301	0.000614	0.000383	0.000447	0.000214	7.79e-05	0.00147	0.003627	0.001532	0.001165	0.00189	0.003853	0.002349	0.001555	0	0.00462	0.009558	0.001686	0.001671	0.023833	0.031841	0.065543	0.002438	0.074281	0.074584	0.038349	0.100355	0.550541
b0cc726187eec2e5508a3d45941a118026f460bfa2a4156de0f4fb07822ab4f2	0	0.00026	0.000603	0.000472	0.00211	6.3e-05	0.001349	0.000675	8.54e-05	6.97e-05	0.004585	0.000196	8.26e-05	0.00025	0.001205	0.0016	0.000676	0.001144	0.002695	0.001906	0.004894	0.005905	0.005338	0.005884	0.016272	0.003354	0.003106	0.001697	0.025391	0.000213	0.01634	0.018011	0.039673	0.066003	0.025251	0.022161	0.011008	0.011312	0.030349	0.019045	0.036755	0.067777	0.544238
0557e748cfc86298c9e80ee4d887afbed62cf8850a719721f68550d4b6c565dc	0	0	0	0.000155	0.001103	0	0.000283	0.000283	0.000255	0.001031	0.000283	0.000155	0	0	0.002662	0.000848	0.001031	0.001569	0.001924	0.000976	0.004122	0.001441	0.007122	0.012146	0.026098	0.004988	0.003146	0.001979	0.005061	0.000693	0.030338	0.025633	0.04045	0.021438	0.035408	0.054931	0.011345	0.003374	0.02186	0.03966	0.050619	0.042723	0.542869
ee4f92bbf1c14f0095807bb450b0df6a2dba67071a4d1c89c5b6070bf2731cfb	0	3.2e-05	0.000188	0.000344	0	0.000377	0.000256	0.000212	0	0.000227	0.000688	0.001061	0	0.001878	0.000176	0.001673	0.00024	0.000208	0.000862	0.000973	0.001041	0.001696	0.002207	0.005887	0.002314	0.002432	0.001269	0.001994	0.006481	4.02e-05	0.005851	0.017389	0.02981	0.02521	0.023728	0.015663	0.034331	0.006158	0.039652	0.053296	0.078124	0.086901	0.54913
3dddf27a01f8513136e1f03f390d0729a10621860223769142ca5e3b918e8890	0	4.8e-05	0.000127	0.000206	9.57e-05	0.000175	0.000226	0	2.14e-05	7.04e-05	0.001734	0.000145	2.66e-05	0.00018	0.000449	0.000848	0.000174	0.000449	0.004673	0.00117	0.00115	0.003839	0.001238	0.010978	0.002446	0.010718	0.000789	0.001879	0.011994	0.000231	0.018182	0.014978	0.012758	0.014527	0.057074	0.01933	0.028447	0.002853	0.050109	0.050618	0.038755	0.088599	0.54769
8072f3d33b4ab3995053f089e7d78771906b86e05219e41747776d51ce505f1d	0	0	2.98e-05	7.56e-05	4.83e-05	0.000485	0	4.83e-05	0	0.000133	0.000285	0.000274	0	0.000365	0	0.00028	0.000662	4.83e-05	0.000352	0.001121	0.000115	0.002628	9.57e-05	0.000179	8.75e-05	0.001448	0.000785	0.00088	0.007379	2.98e-05	0.001046	0.003988	0.007295	0.004037	0.006586	0.014732	0.134594	0.000466	0.021661	0.065556	0.049329	0.115933	0.556942
69e7fcb759f46b96619f4268e06e7671c50dcd410b855de473cb6da4d6a95d88	0	0	0.000365	5.74e-05	8.35e-05	5.74e-05	0.000919	0.001043	0	8.35e-05	0	0.000224	0	0.000172	0.001183	0.000114	0.002481	0.004659	0.000809	0.000401	8.35e-05	0.003662	0.002488	0.005788	0.003786	0.002173	0.00887	0.000391	0.005953	0	0.001059	0.032043	0.006843	0.007541	0.019723	0.009281	0.010063	0.000599	0.032671	0.063407	0.03207	0.181717	0.557135
bcfa6603e0a23eaefe7271bf93e004e82dd941e4913b58308ee2dfd369635a80	7.96e-05	8.67e-05	0.000155	0.000268	0.000553	0.000171	0.000126	0.000312	6.87e-05	0.000205	0.000222	0.000381	0	0.001163	0.000704	0.000598	0.002247	0.002213	0.00104	0.000668	0.000909	0.000679	0.010292	0.003339	0.013012	0.00746	0.009742	0.003739	0.003443	0.000233	0.018175	0.013337	0.011243	0.010766	0.024487	0.035412	0.033165	0.000993	0.081556	0.052371	0.05045	0.054279	0.549658
7812707aac4f6b1c917f947e4fb5f3ead3e9a2d604a3234ef846c21fb52f2661	2.63e-05	2.63e-05	0.000321	0.000143	0.000853	0.000953	0.000624	0.000193	4.41e-05	0.000171	2.2e-05	4.83e-05	0	0.000197	0.003541	0.000533	0.000266	0.000812	0.001451	0.001583	0.00061	0.000929	0.005719	0.01538	0.016253	0.004249	0.002468	0.002247	0.001555	0.000835	0.017462	0.02566	0.016351	0.039782	0.039591	0.025635	0.046545	0.044946	0.048358	0.01408	0.029221	0.032001	0.558317
e33b1dcb33f11fd87647b97cf8bf78cb82ec8d83c7fa808d774adedb356f5ac0	0	0	0	0	3.89e-05	0.000456	0	0	0	0.000165	0.00018	0.000152	0	0.00014	0	0.001715	0.00011	0	0	0.000364	0.000187	0.000571	0	0.000653	0	0.000446	0.000211	0.002033	0.014555	0.000118	0.000279	0.023759	0.002118	0.001295	0.003562	0.004009	0.058511	8.62e-05	0.004702	0.122027	0.040737	0.154633	0.562185
f60950b4f210150cfa602f7e98c5b874b05b60d611b29e0fc969ada39ee53074	0.00017	0.000122	0	0.000196	3.72e-05	4.25e-05	0	4.25e-05	0.000213	0.000436	0.000111	0.000154	0.002041	0.000234	0.000845	0.000149	0.000117	0.000255	0.001189	0.000558	0.000616	0.000526	0.001323	0.003416	0.001318	0.005443	0.000834	0.020095	0.003382	0.180527	0.010558	0.002348	0.005843	0.007741	0.04424	0.017878	0.008695	0.009865	0.029459	0.023274	0.025693	0.040928	0.54909
1f31227a95c62eb0cdf01095a7cc8d339f383cf3db0bcdd8a9708e8844d8a7cf	0	0	0.000204	0	0	0	0	0	0	0	0	0.000613	0	0.000204	0	0	0.000452	0	0	0.000948	0	0	0.000409	0	0	0.001066	0.003694	0.000905	0.004245	0	0	0.012766	0.012543	0.006055	0.001896	0.002305	0.00197	0.000744	0.024987	0.100264	0.158615	0.103307	0.561807
bcda9de174ec9a8c70ec34522989cceb05a0759083800271e98c6edcb98f8c60	0	0	0	0	0.000234	0	0	0.000263	0	7.45e-05	0	7.45e-05	0	0.000383	0.001268	0	0.002718	0.002305	0.000234	0.000891	0.000234	0	0.001405	0.001268	0.001199	0.00305	0.031692	0.000542	0.004072	0	0.001006	0.01341	0.006558	0.009381	0.014314	0.004727	0.007913	0.000206	0.088407	0.088993	0.057648	0.095879	0.559651
ffb4c98c5e108910abc87442a568b093b5b3906187c3cd350c0c8851cb84f48a	0	0	0	0	0	0	0	0	0	0	0	0	0	0	0	0.000136	0.0006	0	0	0.001391	0	0.000327	0.000327	0	0	0.000136	0.00079	0.002972	0.004831	0.000327	0	0.006333	0.02795	0.009035	0.0003	0.002916	0.038728	0.00131	0.009713	0.13282	0.042207	0.148655	0.568197
c510872ef1f5be058932552d92d7eabfb081ab8ec396d89d830bf8c981b12045	0	0	8.2e-05	0	0.000111	8.2e-05	8.2e-05	0	0	0.000328	0	0.000685	0	8.2e-05	0.000275	0	0.00324	0.000193	0	0.001494	0.000275	0.000632	0.000632	8.2e-05	8.2e-05	0.002494	0.004957	0.001183	0.002818	0.000223	0.000819	0.006747	0.006995	0.001658	0.009654	0.005574	0.016615	0.055894	0.011858	0.078018	0.090291	0.116844	0.579001
7e111294a9e469501e2accc03e40e71349808f518df3e421afffd30a2b2cfe0f	0	0	0.000345	0	0	0	0.00038	0.000457	0	0	0.00057	0.000345	0	0.0005	0.00169	7.75e-05	0.001422	0.002887	0.001337	0.00081	0.001337	0.004189	0.008031	0.002225	0.012795	0.002964	0.006556	0.000232	0.005099	0.00019	0.006686	0.033504	0.024573	0.004034	0.013737	0.036363	0.009786	0.010563	0.019954	0.073556	0.066542	0.080821	0.56544
2029a6e8bb31da72e02888a53a90d0da7c9ca700fb8611034c4af5784725b510	0	0	0.000155	0.00035	0	0.000102	0	0.00031	0	0	0.000187	0.000204	0	0.000277	0.000374	0.000187	0.000517	0	0.000102	0.000786	0	0.000924	0.000342	0.00033	0.000187	0.001096	0.000432	0.000102	0.004889	0.000102	0.000102	0.009991	0.034806	0.027989	0.002125	0.005384	0.014335	0.01158	0.03741	0.048654	0.168624	0.061413	0.565633
60b6fe4542fd227438bed1d4d7f2340c3908a2ed49316bcfd1a77240f2e8829e	0	0	0.000141	0	0	0	0	0	0	4.72e-05	0	0.00016	0	0.000111	0.000244	0	0.002129	7.49e-05	4.72e-05	0.000255	0	0.000449	0.00028	0.00016	0	0.001146	0.002685	0.005992	0.005481	0.000352	0	0.010122	0.03229	0.008718	0.005319	0.002585	0.00796	0.002331	0.047202	0.088476	0.086134	0.119578	0.569531
51c49f7cc7e5ae39e1d429f9b3d72ba87b64ea451aa3609d5c76a19680f01c4f	5.36e-05	0.000161	7.85e-05	0.000696	0	0.004037	0.000132	0	0	0.000236	0.000557	0.000557	0	0.000318	0.000371	0.004437	0.000532	0.000239	0.003091	0.002188	0.003126	0.003073	0.003191	0.002695	0.000928	0.003858	0.002384	0.0008	0.003815	0.000161	0.015832	0.009037	0.007961	0.021871	0.017871	0.045811	0.088655	0.004062	0.044506	0.060292	0.024381	0.051313	0.566695
53f0ac4ade5e63320558753c1d6feff7aea6b89ac559e1fa0f9f0fa44c9164fb	0	0	0.000101	0.000211	0.000105	0	0	0.000193	0	0	0	0.000306	0	0.000306	0.000305	4.97e-05	0.000699	0.000449	0.000954	5.51e-05	0	0.00236	0.00059	0.007508	0.000799	0.004919	0.000947	0.000941	0.00156	0	0.007604	0.027865	0.005203	0.004638	0.028287	0.031591	0.006991	0.000506	0.047667	0.05329	0.0701	0.12395	0.568952
e946398a2e5d18bf84ac65cfb3aedc5f689b7d6d34256b8eff4ab6425a8ce3e0	0	0	0	8.23e-05	0	0.000281	0	0	2.17e-05	6.26e-05	0.000493	0.00017	0	0.000372	0	0.000136	0.000207	0	0.000443	0.000801	0.00036	0.002328	0.000106	0.000791	0	0.001425	0.000145	0.001008	0.01027	5.74e-05	0.000985	0.010186	0.015583	0.024043	0.006763	0.013564	0.031239	0.000521	0.022885	0.087628	0.029756	0.159643	0.577642
6a0a1af547ac691f9429b14df9094cddc14d37a068b1fd1c84b8d5f0f91fecdf	0	0	0	0	0	5.63e-05	0.00013	7.06e-05	0.000112	5.63e-05	0.000242	0.00013	3.68e-05	0.000112	0.000178	0.000644	0.001232	0.000262	3.68e-05	0.002855	0.00108	0.000458	0.003947	0.001691	0.000746	0.001429	0.004581	0.003756	0.007563	0.002349	0.001943	0.022853	0.014926	0.017359	0.014849	0.021625	0.015027	0.014591	0.04839	0.085206	0.043891	0.088768	0.576815
d0fe4ed74c22e5a5936d45515a1b7df2836a3d4b9f12b922ffc7c3edf9b846f3	4.35e-05	0.000244	4.35e-05	0.000102	0.000441	0.000144	8.72e-05	0.000302	6.11e-05	0.000328	0.000159	0.000148	0	0.001245	0.00048	0.000405	0.000734	0.000243	0.001518	0.000673	0.000998	0.001368	0.003307	0.006381	0.00293	0.006509	0.000733	0.007	0.004055	0.001001	0.020029	0.019461	0.01824	0.009478	0.033157	0.056873	0.015206	0.006334	0.039292	0.047477	0.051769	0.069504	0.571497
78df1448214f9c6f4d8b3d700bd9bb5219e66d354d43bcde6c9066e59efcca96	0	0	0.000242	0	6.33e-05	4.04e-05	0.000104	0.000118	0	0.000143	0.000184	0.000406	0	0.000584	0.000364	0.000103	0.000918	0.000371	0.001016	0.000306	0.000328	0.002909	0.004799	0.002719	0.000697	0.002104	0.004953	0.001787	0.002318	0.000247	0.00322	0.020834	0.010759	0.006407	0.011105	0.034238	0.008017	0.033059	0.055621	0.065202	0.079261	0.064572	0.579885
57ecee8728e4b1a23e8fe032bbae432f8c588e0ae53e99180dd077d7ec78ab59	6.26e-05	6.51e-05	0.000117	0.000118	6.03e-05	0.000304	0.000218	8.61e-05	0.000188	3.01e-05	0.000897	0.000125	0	0.000262	0.000634	0.002002	0.001199	0.001553	0.002918	0.001118	0.002958	0.00241	0.002884	0.005434	0.005378	0.009016	0.001247	0.002175	0.006523	0.000373	0.020367	0.014318	0.011828	0.027338	0.042292	0.045281	0.046843	0.00427	0.034651	0.041358	0.032163	0.057205	0.57173
800f6ae5f5ae257402300ed56b4189ad5ac67563da5eb7af9a8e7f115d37a9c5	0	0	0.000224	0	0.000224	0	0.00032	0.000555	0	0.000662	0.000107	0.000684	0.000438	0.000353	0.00111	0.000107	0.000342	0.000662	0.000331	0.0011	0.00064	0.000214	0.002263	0.00412	0.004303	0.002435	0.004378	0.001975	0.001751	0.000117	0.003458	0.003641	0.009619	0.010055	0.026723	0.008977	0.002049	0.101943	0.048853	0.037837	0.054542	0.063772	0.599115
c17c0b07ac9ba4971b29ab56e1c4e61a7fa14bb94e8a5184313bb68c43797598	0	0	0.000245	0	4.42e-05	0	6.17e-05	0.000126	3.08e-05	0	0.000611	4.42e-05	0	8.19e-05	0.000527	0.000183	0.000663	0.000681	0.000223	0.002449	0.000623	0.003008	0.002641	0.002479	0.001049	0.002395	0.00385	0.000219	0.010119	7.5e-05	0.001673	0.015454	0.008863	0.011312	0.011771	0.015791	0.007079	0.002675	0.049116	0.093489	0.037342	0.131522	0.581483
234c6c94a9e89f11380289129c313897a765b8e08bcc8867de8071594de001c5	0	3.48e-05	0	3.48e-05	0	0.000114	0	3.17e-05	0	3.17e-05	0.000891	0	0	7.58e-05	4.09e-05	0.004974	9.49e-05	0	0.001676	0.000405	0.000439	0.00299	0.000107	0.007256	0.000357	0.002874	0.00018	0.002698	0.011804	0.000468	0.005105	0.019231	0.029128	0.092059	0.021748	0.012132	0.023075	0.002341	0.018964	0.041799	0.024911	0.095565	0.576363
ef8ce92d7c975c9a71b12abdaa4a800ff2014917a8221f04885dcb38aa44b3c5	0	0.000191	0.000104	9.37e-05	0.000104	0	0.000209	0	0.000284	0.000591	0	0.000948	0.00028	0.000663	0.000985	0	0.000761	0.001265	0	0.0004	0.000104	0.000492	0.002477	0.000269	0.001429	0.002782	0.011777	0.015373	0.000958	0.002678	0.000904	0.002414	0.00727	0.002728	0.021521	0.003641	0.000104	0.014435	0.033466	0.068216	0.139315	0.080623	0.580146
0fe3ca8032530b842bf49bded54251b013c9422d59c011108c6bfa5939da461d	0	7.95e-05	3.81e-05	0.00011	3.81e-05	4.35e-05	0	0	0	4.35e-05	0.000258	0.000195	0	0.000152	0	3.6e-05	0.000188	0	0.000154	0.000337	0.000346	0.001581	0.00015	0.000378	3.81e-05	0.000763	0.000601	0.003855	0.005114	0.000226	0.000276	0.00856	0.02534	0.010865	0.002965	0.008354	0.008899	0.014275	0.026346	0.089478	0.051165	0.150724	0.588029
439ac68ebcbbca0a6dbd093d06842536ab1e748c185fc627e41154d2cefda98b	0	0.000165	0.000165	0	0	0	0	0	0	0	0.000413	0.000248	0	0.000413	0.000165	0.00033	0.000825	0	0.000825	0.001155	8.26e-05	0.002146	0.00066	0.000413	8.26e-05	0.00099	0.003218	8.26e-05	0.004492	0	0.000165	0.008888	0.003502	0.005446	0.005611	0.004209	0.011706	0.028693	0.037759	0.090367	0.072627	0.122205	0.591952
a31f49298c6eaa16c0222d4dbf940b9277383e5ce74c91f0212d0b6c8e366827	0	0	0.000151	0	0	7.64e-05	7.47e-05	7.64e-05	0	7.47e-05	0.000531	0.000302	0	0.000299	0.000301	0	0.000526	0.000305	0.003417	0.000378	0.000227	0.007353	0.001886	0.00174	0.000304	0.00477	0.001283	0.000755	0.001444	7.47e-05	0.013096	0.023974	0.006542	0.006458	0.020764	0.053558	0.01104	0.001355	0.01935	0.078797	0.044362	0.110501	0.583853
042480293ce82d300109cbfb2e5027a162e06d5887337fc19feb709a95ca8129	0	0.000101	0	0.000101	0	0	0	0	0	0.00062	0	0.001276	0	0.000667	4.51e-05	0	0.000146	4.51e-05	0.00037	0	0	0.000713	0.000178	0.00222	4.51e-05	0.002095	0.000207	0.001055	0.001929	0	0.00164	0.012917	0.004078	0.015057	0.011987	0.013767	0.011548	0.001996	0.101273	0.054153	0.039703	0.135818	0.584248
0af1da5be1adbbfaaafab97d87b2839b4d804289f88982790d84f57f31525271	0	2.1e-05	0.000318	2.41e-05	0	0.000168	4.8e-05	0	2.41e-05	2.1e-05	0.000312	2.41e-05	0	0.000216	0	0.000568	0.000321	4.5e-05	0.000424	0.000547	0.00021	0.003168	0.001485	0.001646	0.000285	0.002321	0.001079	0.00234	0.006026	0.001311	0.001863	0.018018	0.008405	0.00398	0.012892	0.021486	0.07122	0.006432	0.012664	0.057135	0.045861	0.129136	0.587954
abacaec71cd6c3ea352bed1cb911ee4bdcccc47365a1059e62457122d885c334	0	0	0	0	0	0.001151	0	0.00023	0	0	0	0.00069	0	0	0	0.00046	0	0	0.0005	0.000539	0	0.001848	0	0.001	0.00023	0.00269	0.001269	0.001729	0.001269	0	0.00027	0.014357	0.005465	0.00342	0.011153	0.001848	0.135965	0.007917	0.040319	0.064757	0.036922	0.077046	0.586954
3c38d81b4a3187b4723c316791fc04ac93cd47ad4f7d21a7ad0754f1cb07da9a	0	0	3.19e-05	3.19e-05	0.00013	0	6.51e-05	3.25e-05	0	0	6.51e-05	0	5.71e-05	3.25e-05	0.00016	6.44e-05	0.002318	6.36e-05	0.000326	0.001481	0.000713	0.000771	0.001554	0.004476	0.000161	0.001053	0.003448	0.001839	0.00956	0.001173	0.00136	0.0097	0.015711	0.01434	0.015698	0.007195	0.008318	0.003727	0.07979	0.061959	0.072214	0.096685	0.583694
6b541301b057e82476bd55bc2c8e256a3a43b05f75605387e259ed33a0f5e14a	0	0.000259	0	0.000143	0	8.39e-05	5.43e-05	5.92e-05	0	0.000503	0.000429	0.000848	0	0.00121	0.000474	0.000435	0.000306	0.000787	0.000479	0.002349	0.001074	0.000377	0.00031	0.001737	0.001396	0.005514	0.001016	0.001018	0.00551	0.000168	0.004552	0.012456	0.014848	0.010723	0.032788	0.014191	0.001245	0.004514	0.037889	0.08304	0.104417	0.068781	0.584017
c7ef4417bb11e67687c8af411887426da6ef2c3485cd05ec193307cdee29abea	0	0	0	0.000448	0	0	0.000389	0.000779	0	0.000389	0	0.000389	0	0.001596	0.000379	0	0.000642	0.001838	0	0	0.000389	0.000389	0.0007	0.001422	0.000379	0.004509	0.011456	0.001159	0.000321	0	0.000711	0.012029	0.003055	0.001906	0.009122	0.00712	0.000711	0.022065	0.037559	0.163515	0.071559	0.05066	0.59241
80435c2400d4802fb04875fc9b5e59c9d6dea7fa7bd74ec6da9127d947a881bb	0	0	5.82e-05	0	0.000146	0	8.29e-05	0.000251	0	5.82e-05	8.29e-05	6.33e-05	0	0.001386	0.000773	0	0.001089	0.00448	0.000853	0.001108	0.000212	0.000359	0.001143	0.002928	0.003941	0.009076	0.006636	0.001385	0.003542	5.82e-05	0.007537	0.00931	0.016188	0.010541	0.025554	0.008309	0.000141	0.029506	0.049088	0.044241	0.106578	0.064354	0.588941
7939a9f72059d8540414dd500db35efb4e337d1935ff0975ca2186ec565c36ac	0	0	0.000146	0	0.000249	0	0.000198	0.000439	0.00015	0.000264	0.000296	9.88e-05	0	0.000237	0.001032	0.000395	0.001077	0.00041	0.001022	0.000249	0.000653	0.000919	0.003431	0.002739	0.003453	0.003109	0.002442	0.001015	0.003777	0.000194	0.003332	0.01834	0.034701	0.041843	0.01261	0.012662	0.009037	0.00342	0.070755	0.038376	0.066191	0.076242	0.584497
0f57cdc6aa29983b882928020bc9639ad12e1ef85d1c75ccd7224d340acadf5b	0	0.000285	0.000351	0.000139	0.000332	0.000157	0.000886	0.000244	0.000245	0.000146	0.003282	0.000142	0	9.43e-05	0.001562	0.00565	0.000865	0.001334	0.002896	0.005977	0.00594	0.003475	0.003974	0.002994	0.013882	0.005055	0.003157	0.001784	0.02658	0.001549	0.014562	0.015935	0.029681	0.019203	0.023715	0.019316	0.032793	0.009424	0.015767	0.040936	0.028375	0.070293	0.58702
7db4123fadba794547a35c35ffe6c39abdb57cb278ff812f813f650fd05acb8b	2.89e-05	8.03e-05	1.71e-05	0.000123	0	5.56e-05	2.13e-05	5.98e-05	0.00011	0.000183	0.000272	0.000458	0	0.000543	7.49e-05	0.000123	0.000238	5.56e-05	0.001063	0.001533	0.000625	0.001364	0.000441	0.008611	0.000395	0.007893	0.001133	0.001589	0.005838	0.000343	0.00616	0.031808	0.009317	0.007818	0.021432	0.014099	0.002599	0.018816	0.042567	0.084224	0.071736	0.062638	0.593513
ff83352950a273fefd15caa4d47635b0c3b0a30f68726105f30fa6f24d97d066	0	9.08e-05	7.83e-05	0.000169	0	0.000821	0	0.001746	7.83e-05	0.000169	0	7.83e-05	0	0.000586	0.001523	0.000248	0.000859	0.000953	0.002897	0.000314	7.83e-05	0.002677	0.002984	0.011419	0.009541	0.005062	0.002473	0.002608	0.000338	0	0.028859	0.011516	0.003047	0.006802	0.021335	0.026981	0.024666	0.06367	0.069915	0.014442	0.058435	0.023136	0.599404
a23c249250c270879b51c2efaebce31f3b7b9555576b71025ee9d1eb91bc3ce3	0	0	0	0.000142	0.000177	0.000692	0.000177	0	0	0.000231	0.000177	0.000923	0	0.00103	0.000231	0.000231	0.000284	0.000319	0.000781	0	0.000142	0.000638	0.001969	0.002181	0.002162	0.004719	0.003726	0.001631	0.002941	0.000974	0.01317	0.00422	0.004861	0.008082	0.023485	0.015145	0.048834	0.011686	0.117521	0.039653	0.058357	0.038783	0.589724
2ed06158a2d30f26f6a3da69cc94b3dc1f0b1c6ff1dbc1f71378aca22f4cb07f	0	0	0	0	0	0	8.92e-05	8.92e-05	0	0	0	0	0	0	0	0.000148	0.000815	0.000237	0	0	0	8.92e-05	7.39e-05	7.39e-05	0	0.00052	0.003012	0.000861	0.000489	7.39e-05	0	0.001366	0.000163	8.92e-05	0.002061	0.000148	0.069146	0.001274	0.096846	0.06213	0.042428	0.122309	0.595468
e344e5907491295da599b0e131dd907704e88654948ae8560463bc51194aaa3f	0	0.000119	4.2e-05	0.000162	0	4.05e-05	0.000362	0.000123	8.14e-05	0.000161	0.000326	0.000119	0	0.000445	0.000691	0.000525	0.000776	0.001456	0.001863	0.000611	0.000682	0.002601	0.002346	0.002698	0.00414	0.006246	0.002278	0.001491	0.006656	4.05e-05	0.01378	0.014014	0.016716	0.015094	0.034616	0.028625	0.022836	0.000732	0.032174	0.047479	0.03059	0.112163	0.594097
8f3f22bf030a26e58603899dd794c2f6dd0f7e14219453aafe1bc5c175353d2d	0	0	0.000155	0.000155	0	0.000306	0.000155	0	0	0.000327	0.00062	0.000262	0	0.000503	0.000103	0	0.000257	0	0.00021	0.00069	0.000474	0.001309	0.001672	0.000428	0.000581	0.001142	0.004063	0.000901	0.001362	0.001528	0.004532	0.008888	0.011684	0.009879	0.006253	0.028154	0.065045	0.003217	0.023869	0.074689	0.084702	0.064602	0.597283
6d151f8523aa531ba5a548f5e8bbe043adb48835889cb1bfee5f5c2db428e281	0	0	0.000527	0	0	0	0	0	0	0.00211	0.000527	0.000527	0	0	0	0	0.005274	0	0	0	0	0.004747	0	0	0	0.001054	0.012131	0.003164	0.00211	0	0.000527	0.007911	0.020042	0.019515	0.001583	0.016878	0.002637	0.000527	0.02057	0.125001	0.087553	0.063818	0.601267
c87b989ac7c9c9a4b50aada529b6697edf306192cc5be56209aea2715b0f51be	0	4.53e-05	0	0	3.31e-05	3.31e-05	0	0	0	6.63e-05	0	6.63e-05	0	0.000542	3.31e-05	6.08e-05	0.00071	0	0.000249	0.000645	0	0.000453	0	0.000812	0	0.000239	0.000296	0.000802	0.013212	9.94e-05	0	0.018841	0.004491	0.001802	0.00527	0.000133	0.018207	0.001095	0.015786	0.069698	0.034239	0.203836	0.608207
f90d3a00fcedba99d0e58ce1d6df2fc45d4bb753298124220769a7156e1463c9	0	0	0	0.000109	0	0	0	0	0	0	0	0.000109	0	0.000186	0	0	0.000339	0	0	0.00117	7.66e-05	7.66e-05	0	0	0	7.66e-05	0.002416	0.000763	0.001464	0	0	0.003058	0.008066	0.002634	7.66e-05	0.000601	0	0.001146	0.014993	0.238413	0.059138	0.056135	0.608953
aaac79131b0d6d675d041dd88cbec1e2937e45cdcedc1ccfb96048708a474650	0	0	0	0	0	0.000208	0	0.000104	0	0.000239	0.00012	0.00012	0	0.000358	0.00012	0.000312	0.000239	0.000208	0.000223	0.00012	0	0.000997	0.001308	0.001827	0.001947	0.00311	0.002736	0.001251	0.006163	0	0.010535	0.007513	0.002648	0.002846	0.017558	0.023479	0.079058	0.004023	0.046053	0.054263	0.043867	0.083295	0.603153
332355b491288a58ccd82c07cde28494b03a073110aa4ca2a35bc9a5190b292a	5.65e-05	0.000106	0.000133	8.01e-05	7.83e-05	2.54e-05	0.000119	7.08e-05	0.000205	0.006186	0.000135	0.001004	0.001338	9.75e-05	0.000483	0.000119	0.000276	0.000615	0.000997	0.000168	0.0002	0.001448	0.003836	0.002605	0.003119	0.009484	0.001091	0.011236	0.001247	0.024245	0.015887	0.008617	0.005371	0.008531	0.046882	0.034264	0.02424	0.012915	0.017039	0.044038	0.036101	0.070184	0.605131
506d80e30cc679761b4b2806b46082c72f82ee0c8f7714802b9333bcf78c6c0f	0	7.3e-05	0.000191	0.000187	0.000404	0.000153	0.001704	5.88e-05	0.000161	0	0.000658	0.000465	0	5.88e-05	0.003634	0.000127	0.001171	0.002228	0.001796	0.000874	0.001751	0.003565	0.002041	0.002883	0.009599	0.007038	0.002772	0.002418	0.00516	0.007176	0.0142	0.007146	0.019762	0.009057	0.028698	0.027294	0.01824	0.002093	0.023719	0.032477	0.087986	0.069165	0.601815
2c9e4ccdc45356879e74cc9a80363f0543b193ffa12b3c87731edcfcbfe87c05	0	0.000202	0	0	0	0	0	0.000202	0	0	0	0	0	0	0	0	0	0	0	0.000202	0.000606	0.000404	0	0.000809	0	0.000404	0.001415	0.000809	0.001213	0.002426	0.002426	0.003234	0.032949	0.004851	0.004447	0.016575	0.001011	0.000404	0.008692	0.103497	0.120881	0.082879	0.60946
bbd61c4fee14f606d87aa64cd34aab1da4238ceb381498cb0ddde26df7885152	0	0	3.79e-05	0.000216	3.79e-05	4.11e-05	0.000117	0.000279	0.000247	0	0.000974	0.000198	0.000164	0.000514	0.000331	0.004338	0.000784	0.001931	0.001153	0.000841	0.000727	0.005254	0.001243	0.000557	0.001391	0.004007	0.00521	0.003527	0.009465	0.000799	0.003468	0.0035	0.003568	0.006412	0.014229	0.017729	0.042499	0.005477	0.044895	0.057328	0.017174	0.128638	0.610698
8861db8371719e2b981b9853cfcd37158eb7887edfc385e3c8c20d59f7813013	0	0	0	0	0	0	0	0	0	0.00012	0	0.000509	0	0.001918	3.6e-05	0	0.000666	0.000109	0.000156	0.000209	0	0.001302	0.000144	0.000427	0	0.000836	0.004502	0.000745	0.001336	0	0.00131	0.016955	0.001572	0.000599	0.00801	0.011026	0.033325	0.006086	0.034746	0.097338	0.051675	0.110076	0.614266
42b4289bb3c45cc7ceb0fc5f2b82cc52b7849fab39b0676d261c424cd2e50aaf	0	0.000944	0	0.001488	0	0.001228	0	0	0	0.00043	0.000143	0.002775	0	0.002091	0	0.000827	0.000114	0	0.000915	0.001058	0.000114	0.001055	0.000228	0.00057	0.00043	0.00212	0.00097	0.000143	0.002543	0	0.002518	0.006679	0.014373	0.008441	0.004797	0.009421	0.103223	0.001488	0.011783	0.089895	0.049683	0.062385	0.615126
0ffefed29080291e3583caf831aaebeb906a1b54f81a04a23ec6efe95565fa6d	0	8.8e-05	8.8e-05	8.8e-05	0	8.8e-05	8.94e-05	8.94e-05	8.94e-05	8.94e-05	0.000265	0.000619	0	0.000528	0.001153	0.000616	0.000622	0.005685	0.001241	0.000707	0.001236	0.000886	0.00221	0.001945	0.001153	0.012777	0.011641	0.000804	0.003538	8.8e-05	0.005126	0.016223	0.010552	0.013463	0.020084	0.014409	0.007397	0.001498	0.049022	0.095138	0.044002	0.062091	0.612573
88f1b6e53fec7ed7316de806ef75245d9fd66e7e92d072f675dcbb70f6558487	0	0.0001	0.0001	0.000272	0	0	0	0	0	0	0.000316	0.00168	0	0.001633	0	0.001358	0.000258	0	0.000565	0.001424	0.000316	0.001569	0.000272	0.001117	0	0.000394	0.000236	0.001204	0.010048	0	0.00043	0.014006	0.013372	0.00775	0.007071	0.005579	0.051652	0.003556	0.043764	0.037755	0.073553	0.104118	0.614534
853cdf11a586e0e1f43e909a55800650a3421f54a49420c14c7ac3d3397a1ef6	0	0	5.73e-05	5.73e-05	0	0	0	5.73e-05	0	5.73e-05	5.73e-05	0	0	0	0.000114	5.73e-05	0.001215	5.73e-05	0.000229	0.000114	0.000229	0.001111	0.000114	0.00094	0	0.001891	0.001147	0.001594	0.003725	0	0.00063	0.01749	0.001111	0.002121	0.00566	0.004148	0.027029	0.000344	0.010636	0.093335	0.040922	0.16292	0.62083
e3e3cf199132f57428412d5c1f281ff058fe5625ac96d98f9f548b371343c1fa	0	0	0	0	0	0	0	0	0	0	0	0	0	0.000135	0	0	0.000201	0	0	0.000394	0	0.000194	0	0	0	0	0.000394	0.000408	0.001193	0	6.75e-05	0.014342	0.002203	0.002682	0.000536	0.00035	6.75e-05	0.009621	0.009332	0.128346	0.02628	0.175551	0.627703
871a9a91f96d7f4793c8061045ab5f2b6a3b5c00f7c983bdffbfa8f422cf4132	0	7.21e-05	6.91e-05	6.72e-05	0.000134	6.91e-05	0	3.45e-05	0.000168	6.91e-05	0.000942	0.000271	0	0.000327	3.45e-05	0.011345	0.000168	0	0.000616	0.003846	0.000898	0.003131	0.00024	0.00298	0	0.001502	0.000509	0.00254	0.01676	0.000303	0.001133	0.015424	0.006896	0.003405	0.015205	0.015267	0.038956	0.012425	0.034208	0.067548	0.035366	0.087807	0.619264
522b8c99eff73bca3700da7844dad77b8eb22697901cac38190074c8dcad22ad	0	0	0	0	0	0	0.000111	0.00023	0	0.000275	0	0.000487	0	0.001171	0.000258	0	0.000343	0.000338	0.000208	0.000289	4.36e-05	0.000874	0.000327	0.004095	0.000564	0.006358	0.002776	0.000947	0.002595	0	0.004619	0.021696	0.017049	0.015539	0.006988	0.016057	0.004674	0.001256	0.044374	0.087415	0.086022	0.051987	0.620033
6ca67131d46474518e3cca297d8b323fb2aebbd4faad0cf423c917376a5ab936	0	0	0	0	9.24e-05	0	0	0	0	0.000102	0	0.000297	0	0.000366	9.24e-05	0	0.001059	0	0	0.000347	0	0.000102	0.000261	8.58e-05	0	0.000758	0.004653	0.000796	0.002204	0	0	0.006886	0.001052	0.000864	0.001656	0.001515	0.059836	0.000178	0.030343	0.093351	0.094573	0.074486	0.624044
5902fecb2c1ad3cf89bc7f422fd3f798698b726bbaeed069c313b12f9216f0e0	3.34e-05	0	0.000201	0	8.31e-05	0.000511	0.000219	5.78e-05	4.27e-05	0.000284	0.000537	0.000152	0	0.000165	0.000648	0.001467	0.000272	0.000518	0.001489	0.000634	0.000911	0.002226	0.002391	0.011173	0.005004	0.004156	0.001425	0.001942	0.00325	0.000688	0.012174	0.024611	0.011081	0.010659	0.023115	0.026408	0.045589	0.036737	0.028018	0.026376	0.040833	0.046712	0.627207
182ae604155917a443d1259778bdfa35761681a2631e7a521760a48d100520e4	4.67e-05	0.000406	0.000171	8.98e-05	0.000264	1.72e-05	0.000415	7.62e-05	0.000664	2.16e-05	0.002683	0.000256	0.000298	6.46e-05	0.000602	0.000843	0.000217	0.000928	0.001415	0.004072	0.008637	0.001266	0.004998	0.002813	0.012303	0.004129	0.002141	0.002903	0.013336	0.053943	0.015836	0.019318	0.062274	0.024439	0.017784	0.02143	0.00296	0.003128	0.011299	0.022505	0.039717	0.024415	0.614878
4391ac66dc210d190b1a194f26a18aca1e2ebeeda4a6ede610c9541996b78092	0	0	0	6.55e-05	0	9.44e-05	0.000156	0	0	0	0.000189	0	0	0	0	0	0.000945	0	0.000185	0.000404	0	0.000592	0.001265	0.001629	6.17e-05	0.001067	0.003839	0.003196	0.005198	0.001103	0.0009	0.012635	0.002653	0.003944	0.007658	0.005339	0.063587	0.000549	0.047014	0.062439	0.022497	0.122342	0.628456
3c1e58ffe543af0a25dfcd60e1323f72c17b45720d4f2f84e7428bcf55476a4d	0	0	0	0	7.21e-05	0	0	0	0	7.21e-05	0.000126	4.07e-05	0	7.68e-05	3.61e-05	0	0.001583	3.61e-05	0.00012	0.000655	3.61e-05	0.000461	0.000255	0.000859	0	0.000714	0.002982	0.001213	0.007036	0.000164	0	0.003198	0.018895	0.018023	0.016301	0.002487	0.022547	0.000374	0.039119	0.041656	0.053252	0.138224	0.629383
0292a8ba4ef09f51bed75a8eb0f7cd50b6cb11d87ba0e6fe0e5b6dc009ab96ea	0	0	0	0	0	3.26e-05	0	5.42e-05	0	7.38e-05	5.42e-05	0.000106	0	4.12e-05	0	4.12e-05	0.001863	0	0.000185	0.000413	8.69e-05	0.000682	0.000174	0.001054	0	0.000817	0.000701	0.000336	0.003049	0	0.00106	0.015453	0.009596	0.002058	0.004658	0.005597	0.017044	0.004294	0.014725	0.088735	0.066309	0.127049	0.633656
ed507061ed6f6c339b0bb08d232505ab7afc86fa2df1690bfd3a8423397cc6e3	3.77e-05	3.12e-05	0.000451	0	0.000301	9.35e-05	0.001985	0.001266	0	0.000435	0.00076	0.000154	0	0.000204	0.002045	0.000702	0.001231	0.002177	0.000807	0.001492	0.002632	0.000539	0.015462	0.003197	0.019303	0.001467	0.007774	0.002448	0.00345	0.000351	0.007025	0.008679	0.009244	0.021254	0.013346	0.024088	0.014056	0.047533	0.060455	0.023988	0.03748	0.027822	0.634235
4c502da26b2a5e29965bd6ba60e39b80eab364bd1738e96d9135a8182f08f789	0	0	0	0	0.001479	0	0.000552	0	0	0.001278	0	0.000552	0	0.000552	0.001412	0	0.000552	0.00772	0.001103	0	0	0.000794	0.005138	0.000309	0.017723	0.019945	0.016374	0.006133	0	0	0.013704	0.004922	0	0.001453	0.008473	0.027449	0.001453	0.002072	0.060275	0.115644	0.023461	0.032259	0.62722
0fa88e67ea5536784e98f29e57f2b4c45730eef4be6a00a3e5849e0f1c5b6725	0	0	0.000148	0	0.000472	0.000135	0.000135	6.75e-05	6.75e-05	0.000148	0	8.01e-05	6.75e-05	6.75e-05	0.001193	0.000943	0.002287	0.000674	0.00027	0.000468	0.000809	0.002022	0.006285	0.000388	0.002447	0.001424	0.005212	0.001719	0.003041	0.019028	0.00249	0.001315	0.004651	0.011879	0.025717	0.01772	0.078713	0.001529	0.020503	0.027979	0.01236	0.115243	0.630306
81ee41d26cfe945ee0449bb0d9945610c5d4d8910067b2315c3c5d21ec8e5805	0	0	0	0.000263	0	0	0	0	0	0	0	0.000329	0.000132	0	0.000329	0	0	0	0.000461	0.000329	0	0.000593	0.000263	0.000329	0.000395	0.000987	0.000987	0.003029	0.002765	0.000132	0.000856	0.006452	0.001975	0.006321	0.001909	0.010272	0.004543	0.001646	0.049118	0.071497	0.059851	0.139513	0.63472
9cd6c095f39602f8822da1e80ec2642b0faeb85dafb4e70a71d05b331e07d554	0.000152	6.31e-05	7.8e-05	0	0	0.000126	0.000219	6.31e-05	0	0.001092	6.31e-05	0.000871	0	0.002627	0.000876	0.000782	0.001708	0.00043	0.000682	6.31e-05	0.000133	0.000707	0.002681	0.001957	0.001316	0.003472	0.00525	0.010075	0.001816	0.000704	0.003146	0.007533	0.002324	0.002173	0.011614	0.011354	0.049859	0.002943	0.092806	0.035122	0.054746	0.060263	0.62811
7a0fd3deab210aba0c9dd47c2156cae1eaf8bd879a10ad511db87b4c5c852a28	0	0.000178	0.000116	0	0.00026	0.000274	0.00013	0	0.00015	0.000102	0.001701	0.00015	3.38e-05	0.000198	0.00013	0.001896	0.000144	0.000486	0.001883	0.001826	0.005198	0.002727	0.004302	0.003107	0.012138	0.003314	0.001035	0.001103	0.007794	0.000313	0.031961	0.013534	0.01873	0.016452	0.015872	0.028977	0.020706	0.054699	0.014558	0.021346	0.032437	0.040399	0.639641
5b253a92f3d19ca286934e87a4dc158a23430bce78624761d25417ee4516f8fb	0	0	6.03e-05	0	0.000626	0.000101	0.000101	0	0.000202	0.000121	6.03e-05	0.000101	0	0.000101	0.003312	0.000686	0.00103	0.001251	0.001265	0.000565	0.000181	0.00223	0.003973	0.002013	0.002823	0.003926	0.004522	0.002841	0.002355	0.000907	0.008843	0.003702	0.004808	0.002504	0.045881	0.042862	0.017515	0.000707	0.037799	0.030567	0.065228	0.074483	0.629746
d8648d21dfb3cf7516196eb9c460f65f832b0302509c4f672a0d83aa51fbdd2f	0.000108	0	0	0	0	0	0	0	0	0	0	7.02e-05	0	0.000126	5.45e-05	0	0.000145	0.000107	0	0.000596	0.000203	0.000604	0.000511	0.000528	0.00026	0.000932	0.000887	0.001388	0.006278	9.17e-05	0.000572	0.005189	0.014355	0.013711	0.004556	0.010892	0	0.004482	0.07282	0.040039	0.090217	0.096379	0.6339
c415b172f616ada6107fcf53435856144ea818c6bcc43ad8bc7329bbcd63d998	0	0	0.00012	0.000114	0	0	0	0	0	0	0.000358	0	0	0	0	0	0.000645	6.47e-05	0.000684	0.00086	0.000901	0.001557	0.003487	0.00148	0.000298	0.000357	0.006036	0.000954	0.006415	6.47e-05	0.000526	0.012586	0.044662	0.003744	0.0106	0.011903	0.031483	0.005306	0.01522	0.054013	0.068124	0.082083	0.635355
7de31f2e8bfb2e20d3444deafe1df2fbe5319a2068bd939d96e2087040997f31	0	2.66e-05	0	0.000164	5.31e-05	0.000164	0	5.31e-05	0	0	0.002247	0.000508	0	0.000773	0.00018	5.31e-05	0.00019	2.66e-05	0.001245	0.000536	0.000524	0.00448	0.001143	0.002307	0.000744	0.001566	0.00179	0.001453	0.012302	6.34e-05	0.005564	0.007875	0.007158	0.007067	0.013868	0.021389	0.033574	0.012419	0.033601	0.043908	0.075787	0.064726	0.640472
d99c4451cee488416454e3b045935fc199a7339b889cb806ae4fd26defd7039c	0.000117	0	0	0	0	0	0	5.87e-05	5.87e-05	4.07e-05	0.000176	0.000199	0	0.000163	2.54e-05	7.61e-05	0.000135	0	0.000276	0.003073	0.000143	0.000364	2.54e-05	0.001527	0	0.00272	0.000357	0.003298	0.003996	0.000403	0.000921	0.012207	0.013014	0.014145	0.005411	0.002764	0.02452	0.001379	0.023737	0.095651	0.070551	0.0751	0.643368
10cdebb3cb80006951e05d3af926458160f97b6a1a4203c1df160073850c76fa	0	3.88e-05	0	0.000135	0	0.000638	0	0	0	0	0.000387	0	0	0.000135	0	0.000523	3.88e-05	0	0.00166	0.000445	0.000213	0.001914	0.000193	0.001143	7.75e-05	0.007296	0.000464	0.001294	0.00255	3.88e-05	0.003907	0.003831	0.012981	0.005744	0.022035	0.016407	0.093016	0.006589	0.019666	0.06051	0.031263	0.058469	0.646398
e92bd42b23123a924786dfd8410e6bb9064dcb6fc8a9ceae7be2740fb0c13ff9	0	0	0	0	0	0	0	0	0	0	0.002472	0.001236	0	0	0	0	0	0	0.002472	0.001236	0	0.004945	0.001236	0.002472	0	0	0.00618	0.007417	0.004945	0.004945	0.002472	0.011125	0.045736	0.051916	0.002472	0.018541	0	0.017305	0.05686	0.032139	0.044499	0.033374	0.644006
bdb2de18b608c618258223a6076b7ca8fdb45eee4226aa3f73f8b90861c6c40d	0	2.71e-05	2.71e-05	2.71e-05	7.2e-05	2.71e-05	2.71e-05	2.71e-05	0	8.13e-05	0	0.000275	0	8.99e-05	5.42e-05	8.71e-05	0.000254	0.000158	0.000494	0.00062	0.000334	0.000683	0.000807	0.001645	0.0005	0.001785	0.001439	0.001233	0.002767	0.000168	0.003595	0.007894	0.007978	0.002349	0.011202	0.012676	0.002052	0.065286	0.011768	0.047328	0.07796	0.074799	0.661406
c454e1742a95f2249e445f8540f5fb603befc64ded7006d58bcb631c3eed44b1	0	0	0.000142	4.44e-05	0	0.000186	0.000189	0	4.73e-05	9.17e-05	9.17e-05	8.87e-05	0	9.17e-05	4.44e-05	0.000899	0.000139	4.44e-05	0.001322	0.000139	0.000139	0.001961	0.001366	0.00343	0.000541	0.003945	0.000648	0.001656	0.002094	0.000142	0.007594	0.011524	0.00603	0.00697	0.019519	0.015368	0.060001	0.000612	0.049959	0.031208	0.054028	0.072792	0.644913
7b5cf68f002cd892a44cd08d594fa84b3f72078e1d9242e430af2ae8f540c174	0	0	0.000136	6.06e-05	0	0	7.77e-05	0.000388	0	7.77e-05	5.82e-05	0.000448	0	0.000451	6.06e-05	7.77e-05	0.000585	0.000509	0.000291	0.000155	7.75e-05	0.000349	0.001018	0.001223	0.000584	0.0036	0.004499	0.000548	0.003896	6.06e-05	0.002188	0.00991	0.004424	0.003542	0.011818	0.008513	0.011108	0.001539	0.031386	0.072994	0.07001	0.104389	0.648949
bd090aba156f1f8b52c4ea72c89437e3b5bb33f90d83a96ebefc51165e0e98ae	0	0.000374	6.84e-05	0.001072	0	0	0	3.42e-05	0	6.18e-05	0.000173	0.000403	0	0.001685	0	0.000728	0.000103	7.28e-05	0.000426	0.000422	7.28e-05	0.001424	0.000398	0.000546	0	0.000163	0.001022	0.001309	0.00657	0.000894	0.000679	0.001311	0.014903	0.020733	0.003014	0.007116	0.00668	0.001796	0.129715	0.040839	0.065818	0.045951	0.643422
df11a015d10221c37e62a905c20fd61d6f0bb902cd5ae54c89124639ca0b84dd	0	7.41e-05	2.7e-05	0	7.12e-05	0	7.15e-05	5.38e-05	5.34e-05	2.67e-05	0.00017	0.000155	0	0.000214	0.000433	0.000116	0.000626	0.000382	0.000663	0.000357	0.000913	0.000777	0.002076	0.002855	0.003828	0.002138	0.002383	0.001844	0.002735	5.34e-05	0.009275	0.012055	0.007556	0.002488	0.011921	0.017645	0.003383	0.07006	0.042031	0.026027	0.067224	0.045929	0.661308
31abe0c675f31c6c45619f75ece8076ed37ec6be2c602617800d71ea6e62b815	0	0	5.73e-05	0.000103	7.51e-05	0	0.000121	6.82e-05	3.46e-05	0.000415	0	0	5.56e-05	0.000275	3.46e-05	0	0.000356	0.000138	7.51e-05	0	0	0.000583	0.001554	0.001009	0.000554	0.000359	0.001855	0.006062	0.000977	0.223461	0.000705	0.003064	0.001478	0.00433	0.00903	0.006245	0.013589	0.000272	0.030513	0.011181	0.010355	0.033728	0.637287
e562876a9434c21ffa9a21a95aedaf4e3247b4fc03fbf4a817a41dd4334d8c99	0	0	0	8.01e-05	8.01e-05	0	0	0	0	0.000458	0	0.001038	0	0.0006	0	0	0	0	9.65e-05	0.000452	6.75e-05	0.000619	0.000135	0.000133	0	0.000133	0.001495	0.001391	0.001217	9.65e-05	0.000265	0.004527	0.016956	0.016281	0.000742	0.004533	0.007832	0.001854	0.02165	0.098497	0.091225	0.07575	0.651795
b5f828fcc6a7ecc0d325363f404438ea5f6fbf92502a8c7db33b05fc36919c54	3.42e-05	0	0	0	0.000482	3.39e-05	0.00028	7.53e-05	6.81e-05	0.000409	0	3.39e-05	0.000192	0.000262	0.000185	0	0.00016	0.000868	0.000454	0.001432	0.000867	0.000288	0.002193	0.002535	0.005637	0.002814	0.006041	0.00306	0.000306	0.00042	0.00859	0.00321	0.002276	0.003713	0.011681	0.005649	0.000919	0.164923	0.038232	0.017801	0.017121	0.01147	0.685286
d6f22af9e8cd8c166c2d049225a226e6c82027e4b088a300151a198fa6215815	3.25e-05	0.000162	0.000162	0	4.3e-05	0	4.3e-05	8.82e-05	0	0.000199	0.001466	0.000199	0	0.000662	0.000423	0.000707	0.000884	0.00095	0.001662	0.001694	0.000688	0.00397	0.00366	0.001917	0.003087	0.002649	0.008337	0.000756	0.007389	0.000266	0.00647	0.027831	0.015058	0.006541	0.011202	0.018226	0.013966	0.006958	0.013631	0.057811	0.066867	0.064146	0.649195
c6cacbd1d2625bac4bd684caf9359a37b560f12881f8f76e3e690deddf870462	0	0.000181	4.5e-05	0	9.14e-05	0.00018	9.29e-05	0.000602	0	0.000219	9.14e-05	0.000215	0	0.000727	0.00017	8.99e-05	0.000302	0.000784	0.000876	0.000135	0.000229	0.000484	0.000352	0.002559	0.002233	0.007463	0.001832	0.001548	0.005342	4.5e-05	0.005476	0.007545	0.009363	0.018603	0.024721	0.010016	0.014053	0.001422	0.057834	0.042674	0.049066	0.08302	0.649317
abc26d39eaa165c9b1ec277ad72185fa55ef3ef3eecac6efa2e9132551a2b58e	0	0	0.000831	0.000831	0	0	0	0	0	0.000416	0	0.000416	0	0.001247	0	0	0.001247	0	0	0.005401	0	0	0	0	0	0.000416	0.004987	0.000416	0.003323	0	0	0.009969	0.018278	0.007062	0.001663	0	0.004983	0.010385	0.044047	0.058998	0.091823	0.08059	0.652674
44520272852b815bea60a1c98374ec6fa333d01a1d93dc51f6723f96e9555d08	0	7.19e-05	0.000514	0	0.000117	0	0.000559	0.000332	0.000189	0.000347	0.000727	0	0	7.75e-05	0.000228	0.000773	0.001157	0.001015	0.00059	0.004263	0.005694	0.00149	0.010592	0.000168	0.008163	0.001466	0.012559	0.001629	0.006435	0.000304	0.007374	0.003235	0.015169	0.021574	0.006343	0.019665	0.008784	0.044603	0.031758	0.039438	0.035471	0.049151	0.657976
82ba7a7f90b8dd35aa5d836343dae4149075566d30d177efd1aadb0526b1778a	0	0	0	0	0	0	0	0	0.00025	0.000501	0	0	0	0	0	0	0	0	0	0.00025	0	0	0.000501	0.001252	0.00025	0.000501	0.002003	0	0.001002	0.00025	0.001252	0.002504	0.075363	0.054582	0.001002	0.004256	0.000751	0.003505	0.030295	0.023285	0.11342	0.032048	0.650976
29a8d2ad515329ca66a47a554737f44a5cd4410cd333cd6ed34facfbf27df1d0	0.000296	0	0	0	6.03e-05	0	0.000175	0	0.000175	0.002133	0	0.000894	0	0.001836	0	0	6.04e-05	0.000301	0.000121	0	0.000121	0.000121	0.001019	0.003737	0.001615	0.004324	0.00126	0.005874	0	0.000301	0.006745	0.015069	0.003852	0.002087	0.009945	0.015095	0.013338	0.005516	0.084368	0.058584	0.071857	0.035233	0.653886
90ad518e3922092561a0da457db41fe9e11ca7105d41889b6ecc66c4a265dd92	3.08e-05	4.33e-05	8.17e-05	0	5.09e-05	0.000214	0.000529	0.000462	0	0.000308	5.09e-05	0.00032	0	7.23e-05	0.000885	0.000438	0.000735	0.000754	0.001245	0.000136	0.000199	0.001797	0.006168	0.002478	0.00671	0.002183	0.005129	0.001601	0.002132	3.08e-05	0.011572	0.005189	0.002962	0.010902	0.025146	0.031223	0.055631	0.000427	0.03297	0.04368	0.024996	0.06407	0.65645
034e918eb20f21458a2d5ec1e0944552b68bac762b5921c39754411c0c6f1baa	0	0	0	0	0	8.9e-05	0	0	0	0.000178	0	0.000654	0	0.000743	0	0	0.000277	0	0.000733	0.000188	0	0.000832	0	0.000633	0	0.001701	0.000178	0.000801	0.001643	0	8.9e-05	0.010756	8.9e-05	0.00102	0.006143	0.003405	0.002642	0.000178	0.022741	0.109019	0.024993	0.145184	0.665094
d5511f546ec276dbe7404a4645f2c9d624d0db192932355595edcf2dfcbe0d11	0	0	0.00023	0	4.48e-05	0	6.27e-05	3.03e-05	4.48e-05	3.03e-05	0.000128	0	0	9.42e-05	9.73e-05	0.004871	0.001063	3.03e-05	0.000631	0.000197	0.000228	0.001007	0.002321	0.003147	0.001171	0.001027	0.001279	0.003132	0.007345	0.001209	0.00307	0.017341	0.007814	0.014405	0.009511	0.012645	0.044679	0.005915	0.033657	0.031448	0.035309	0.093571	0.661217
0dbe7b56a68039d2e3e5c67494575e0776fa6c0d8b408ebcd133b6715fd87932	0	0	0.00014	0	4.67e-05	6.33e-05	0.000324	0.00014	0	6.33e-05	0.00011	0.000154	0	6.33e-05	0.000994	0	0.000554	0.0007	0.001077	0.00033	0.000344	0.001778	0.001631	0.006001	0.001842	0.00487	0.001271	0.004762	0.001461	0.000277	0.007409	0.014462	0.005067	0.003052	0.031589	0.019091	0.004733	0.000467	0.022103	0.052437	0.07391	0.076383	0.6603
2f8ba5b9ad2106e7aee65e1e6d4759d74849447b07381228e8d083792f83ba7b	0	0	0	0	0	0	0	0	0	0.00015	5.9e-05	5.37e-05	0	0.000118	0	0	0.000166	0	5.37e-05	0.000177	0.000118	0.00051	5.9e-05	0.000408	0	0.000766	0.000488	0.000321	0.004536	0	0.000589	0.013049	0.012569	0.007171	0.001217	0.003831	0.00848	0.005261	0.014484	0.088374	0.055559	0.114166	0.667268
3a85a602c8b056f239bc8fb659bd1e04d1a88caf7a0370ade5f736dcdd064f27	0	0	0	0.000146	0	0.000658	7.31e-05	0	7.31e-05	0.000108	0	0.001036	0	0.000703	0.001512	0	0.000283	0.001465	0.002007	7.31e-05	0.000292	0.002203	0.001725	0.002484	0.003246	0.009118	0.001514	0.002284	0.001595	0.000365	0.01325	0.007019	0.000307	0.000902	0.022823	0.034094	0.064137	0.000722	0.039621	0.044647	0.043583	0.036258	0.659673
573d52441c5059256be328445cc9b7000e46623412fa92effa56037f5b665954	0	0	5.27e-05	9.67e-05	4.19e-05	0	0	0	0.000181	0.000233	5.27e-05	0.000176	0.001116	0.000723	8.38e-05	0.000264	0.00031	4.19e-05	0.000105	0.00047	0.000845	0.000455	0.000718	0.000321	0.000839	0.000766	0.000852	0.001854	0.001554	0.001194	0.001492	0.004749	0.005199	0.00202	0.003441	0.007515	0.004586	0.174291	0.007539	0.023976	0.023796	0.023978	0.704072
ff289d2ed8972d688e5daa4afbd8e116ef9f9cf5462ebe499d94e111da8688c4	0	3.3e-05	6.45e-05	9.76e-05	8.1e-05	0.000173	0	0.000192	0	0.000209	0	3.3e-05	3.3e-05	6.62e-05	0.000282	3.3e-05	0.000232	0.000179	0.000302	0.000203	8.1e-05	0.000619	0.002473	0.004825	0.001381	0.001698	0.001179	0.005277	0.001237	0.00063	0.005942	0.013426	0.015613	0.031987	0.013203	0.016548	0.028489	0.002686	0.048865	0.030622	0.069459	0.040953	0.660596
9184c6bd08c92c64bd64ce66a100c882e4990254ce1ab99e787bc2bc9ea5276e	0	0	0.000191	0	8.82e-05	0	7.55e-05	0	0	0.000116	7.55e-05	0.000151	0	8.07e-05	0.004116	0.000132	0.001503	0.002167	0.000323	0.000132	0.000156	0.000581	0.002127	0.001906	0.001836	0.002401	0.010995	0.00049	0.00113	0	0.003444	0.007605	0.005516	0.011001	0.026326	0.008937	0.001379	0.00271	0.059715	0.058537	0.045871	0.074086	0.664102
647636eef617f2320ef1e5f1e08209f8223a114317fb0055f3921be2e185fdb8	0	5.45e-05	5.45e-05	0	0	0	0	0	0	9.97e-05	0.000315	9.62e-05	0	0.000517	0	0	0.000175	0.000196	0.000523	0.000205	0.000209	0.000209	0.00128	0.001818	0.00114	0.004132	0.002347	0.001141	0.002073	0.000181	0.01031	0.009587	0.025565	0.02181	0.006998	0.012061	0.001209	0.001294	0.043184	0.046868	0.073961	0.066357	0.66403
d4ae150162514cb39173fa4f19b883e9a775e26b7497466a224e5933c5323ccf	0	0	0	0	0	0	0.000372	0.000463	0	0.000157	6.41e-05	0.000247	0	9.25e-05	0.000187	0	0.000403	0.000185	0.00198	0	0.000257	0.0035	0.000565	0.003451	0.00136	0.002098	0.001367	0.003672	0.001081	0	0.009506	0.007587	0.004748	0.009195	0.016538	0.01454	0.003034	0.001584	0.05941	0.030945	0.050414	0.105218	0.665781
598775440bfc766f0abbdaa3f3d57a6753e69aaa555bd9bfa07418e5a0efe569	0	0.000102	0.000183	7.03e-05	0	0	7.69e-05	0.000294	0	7.03e-05	0.000115	7.03e-05	0	0.000191	0.001883	0.000192	0.001127	0.001291	0.000423	0.000977	0.001492	0.000719	0.004021	0.002673	0.005239	0.003044	0.006422	0.000983	0.001149	7.44e-05	0.007167	0.009267	0.009782	0.013538	0.020699	0.021273	0.012125	0.000967	0.037981	0.054004	0.062679	0.053276	0.664357
cb25e34e63d35171643e4303626f8bbb9ba834c51ba759e7d35cc6e50c955e58	0	5.19e-05	0	5.19e-05	0	0.000401	0	0	0	0.000205	2.41e-05	0.000126	0	0.000545	0	0.000978	5.73e-05	0	5.04e-05	0.000249	0.000153	0.000249	2.41e-05	0	0	0.000412	0.0001	0.001121	0.001145	5.19e-05	8.14e-05	0.001649	0.02066	0.014146	0.001849	0.001849	0.053163	0.004958	0.02668	0.058105	0.092005	0.049384	0.669476
0f8d5b83d9679c4e80b3027f51305e6985443d6f52ac04076e405bf7fc8f4002	0	0	0	0	0	0	0	0	0	0	0	0.000258	0	0.000258	0	0	0.000517	0	0.000775	0	0	0.002583	0.000517	0.001033	0	0.001808	0.004907	0.000258	0.002325	0	0.000517	0.012914	0.021178	0.005682	0.007231	0.007489	0.012138	0.000258	0.012914	0.081611	0.055527	0.095558	0.671746
dac25298f3956aaa94856092e2c7a8ed40833b4ca2b0510618768db3aedeb024	0	0	8.24e-05	0	8.24e-05	6.54e-05	0	0	0	6.54e-05	0.001128	6.54e-05	0	0.00023	0	0.000509	0.000148	6.54e-05	0.001572	0.00079	0.000836	0.00434	0.000526	0.001839	0.000426	0.001987	0.000313	0.005313	0.015689	0.000753	0.003459	0.009543	0.005341	0.010501	0.015319	0.014432	0.031769	0.006268	0.033251	0.027733	0.024242	0.109841	0.671475
d871fa262620458e45624a18708a6201ae8a5d414b6b2b50f7df022bb01b590b	0	0	0	3.89e-05	0	0.000425	0	0	3.89e-05	9.44e-05	0.00012	7.78e-05	0	0.000457	0	0.000456	0.000117	0	0.000529	0.000385	3.44e-05	0.001277	0.000117	0.001709	0.000103	0.001117	0.000358	0.000851	0.001335	3.89e-05	0.003066	0.004225	0.035043	0.041974	0.007474	0.016015	0.069935	0.001736	0.015524	0.046475	0.019233	0.059166	0.670457
d20e29a6a51f29dda68ad89dddfef86df998d9a955df7d4154b412a905966e99	0	0	0	0	5.41e-05	0	9.26e-05	0.000239	5.41e-05	0	0	5.41e-05	0	0.000623	0.000332	0	0.000372	0.000332	0.000294	0.000173	0	0.000692	0.001196	0.003217	0.000821	0.001494	0.001753	0.002163	0.00034	0.012745	0.004479	0.005994	0.00091	0.001975	0.007931	0.013746	0.007012	0.014841	0.127739	0.035019	0.031676	0.050439	0.671199
bd6aee612d266e727db40424f3ec2ecae1273ed6657bc10245a4b634b9ffa3aa	0	0.00026	0	0	0	0	0	0	0	0	0	0.001268	0	0.000576	0	0.00026	0	0	0	0.00026	0	0.000347	0	0	0	0.00026	0.000521	0.000347	0.000867	0	0	0.005946	0.019824	0.003087	0	0.000607	0	0.002194	0.018569	0.092513	0.109727	0.069358	0.67321
82518116a9c529170c3c8815a1d38e90bcb81896e35b6865d25f55b0c50554d0	0	0	0	0.000216	0	0	0.000257	0	6.63e-05	0.000133	0.000376	7.56e-05	0.000377	0.000749	6.63e-05	6.63e-05	9.07e-05	0	0.001401	0.000422	0.000331	0.00401	0.00053	0.002342	0.000248	0.000866	0.000316	0.002576	0.004694	0.002197	0.003788	0.008315	0.023736	0.024672	0.01158	0.017597	0.008309	0.006197	0.091612	0.021297	0.037144	0.053489	0.669857
0ce524b71a06c0cc39d5f4c2eb49f79a6898b50127df0e08f56c0cb58add1f33	0	0	0	0.00013	0	0	0	0	0	0.000271	0	0.000259	0	0.00013	0.000141	0	0.000271	0	0	0	0	0.000412	0.000282	0.0004	0.00013	0.000942	0.000931	0.000954	0.001732	0.000271	0.0004	0.011575	0.003853	0.004818	0.005139	0.00119	0.017006	0.000141	0.037678	0.081705	0.080677	0.074708	0.673856
d990037db6b0d34c2a71fc169267d9833fe34f9071a31d04b3443eb1e8698f9d	0	0	0	0	0	0	6.82e-05	0	0	8.15e-05	0	0.000218	0	0.000803	0.000354	0	0.001375	0	0.000136	0.000544	0	8.15e-05	0.000299	0.000816	0	0.000653	0.00366	0.00015	0.001522	0	0.000218	0.016668	0.002219	0.001062	0.003577	0.000871	0.005107	0.000994	0.029026	0.068652	0.038465	0.144553	0.677829
deb7052bbc8a5c8386bc6f0039c70c49413f85527e4af8cbc1eb061c2186dc22	0	3.37e-05	0.000102	3.08e-05	0.000105	6.15e-05	3.08e-05	0.0005	3.37e-05	0	0.000309	0.000132	0	0.000129	3.37e-05	0	3.37e-05	0.000666	0.000722	0.000473	0.001614	0.001648	0.000642	0.005338	0.001133	0.005941	0.000445	0.001663	0.001843	0.000136	0.008779	0.014736	0.005765	0.006066	0.02906	0.028952	0.016503	0.007402	0.025101	0.038667	0.055212	0.066185	0.673775
0d220c29ade2189387b23200bb1bc638c58b4a0919fd47515d34871653a11334	0	0	0	0	0	0	0	0	0	0	0	0	0	0	0	0	0	0	0	0	0	0	0	0	0	0.002008	0.007363	0.007363	0	0	0	0.005355	0.004016	0.002008	0.000669	0.000669	0	0.009371	0.038822	0.133869	0.107095	0.005355	0.676037
6731027bae778e4ebef533e96940aac13351587d1167fbe6aa3c8137c700f9d8	6.72e-05	0.000172	0.000318	0.000422	0.00043	0.000345	0.001254	0.000209	8.32e-05	0.00053	0.000145	0.000237	3.74e-05	0.000262	0.002681	0.000642	0.000662	0.002167	0.003151	0.000829	0.001057	0.001187	0.008024	0.004717	0.026616	0.004959	0.003746	0.002221	0.001872	0.000263	0.03282	0.009225	0.010633	0.01035	0.032971	0.019279	0.01885	0.022512	0.025504	0.016767	0.024502	0.033969	0.673313
023e66be484abb506037c4f6eadc009315b92a98f8edbc93ad867a404c0cab91	0	0.00018	0	0	0	0	6.11e-05	0.00062	0	0	0	0.000601	0	0.000852	0.000189	0	0.001239	0.000155	0	9.42e-05	0	0	0	0.000244	0	0.002232	0.003105	0.000155	0.000232	9.42e-05	0.000216	0.006347	0.006706	0.003958	0.003148	0.000766	0.002644	0.000869	0.019335	0.072807	0.123655	0.072393	0.677103
e3f47f5b29aa94ad774cc6d3a5e57474070f7e2e93098425fde817b97ef9c5ae	0	0.000156	3.59e-05	3.59e-05	0	0	3.59e-05	0.000315	0	0.000378	0.00015	0.00015	3.59e-05	0.000495	7.17e-05	0	0.000268	0.00015	0.000914	3.59e-05	0.000256	0.000484	0.002639	0.008666	0.003655	0.00249	0.000386	0.001845	0.003444	3.59e-05	0.018388	0.015791	0.004231	0.006018	0.026848	0.025341	0.004701	0.001624	0.045084	0.026527	0.06537	0.05917	0.673779
2591ad085ae58b095ac3704979de779a2c3cf5c004f99b95e0f595d1e459d1a3	3.72e-05	0	0.000238	0	0.000871	0	0.000555	0.00034	2.85e-05	0.000176	3.86e-05	0.000145	0	0.000113	0.003152	2.85e-05	0.000698	0.001349	0.000845	0.000541	0.000568	0.000372	0.011818	0.003479	0.018182	0.006047	0.006233	0.005174	0.000812	0.000319	0.012355	0.026001	0.007196	0.003012	0.02808	0.031321	0.009042	0.001445	0.019172	0.03221	0.071854	0.024802	0.67135
f780e075f7860c88438c32e909e7717e0daf4c56d4aa4abdc2b610469c9e3d08	0	0	0	0	0	0	0	0	0	0.000156	0.000343	0	0	0.000681	0.000178	0	0.000359	0.000119	0.000399	0.000267	0	0.000636	0.00098	0.003158	0.000156	0.001017	0.002137	0.002772	0.001961	0.000144	0.002348	0.009537	0.010135	0.01385	0.003954	0.006022	0.000406	0.009176	0.141093	0.023859	0.052271	0.036623	0.675266
93328e30c3e2915b180c6eb1e9bf1e20684e90c2263fc5a547de66f212ba60a7	0	6.95e-05	0.000139	0.000139	0	0	0	0	0.00013	0.00013	0.000348	0.000326	0	0.000395	0.000418	0.000278	0.000752	0.000974	0.000139	0.00277	0.000974	0.000487	0.001179	0.000339	0.000557	0.000952	0.005057	0.000883	0.007852	0	0.001039	0.016414	0.011053	0.006479	0.004335	0.010246	0.004375	0.002139	0.034024	0.065776	0.074765	0.065076	0.678986
89511496b521cb439b38c573535bda9b1be0477393771e90b888cf40f4d5ac0b	0.000122	4.06e-05	4.06e-05	4.06e-05	0	0.000209	4.06e-05	0.001055	0.000125	4.06e-05	0.000222	0.000337	0.000122	0.000325	0.000487	0	0.000456	0.000989	0.000555	0.001786	0.00064	0.000994	0.000113	0.008081	0.000166	0.011508	0.001094	0.002035	0.010992	0.000738	0.001397	0.006203	0.022836	0.001738	0.015241	0.012516	0.005798	0.001324	0.006373	0.051853	0.079433	0.073713	0.678222
c3ca9b6eb6477c82de50096df0779670584c44fcea8b59ee2d5d9ed6903dbe9f	3.24e-05	6.53e-05	7.07e-05	0.000164	0	3.53e-05	6.5e-05	3.24e-05	3.24e-05	6.53e-05	0.000295	0.0001	0	0.000199	3.26e-05	0.000198	9.75e-05	6.53e-05	0.001119	0.0005	0.000883	0.004373	0.000363	0.005717	9.59e-05	0.001651	0.00046	0.003782	0.007346	0.00108	0.002237	0.01233	0.008834	0.009348	0.020102	0.01634	0.013233	0.009581	0.021572	0.034183	0.047208	0.093786	0.682329
46b1ed822620f920cfac8b48a4fc6b6938f7863943818895c3c96e73901703ee	9.1e-05	4.54e-05	0	0.000136	9.82e-05	0.000364	4.92e-05	0	9.46e-05	9.46e-05	0.000111	0.000167	0	0.000121	0.000163	0.0005	0.000382	0	0.000277	0.000733	0.000156	0.000513	0.000209	0.002775	0.000136	0.001664	0.000455	0.006667	0.0054	0.000995	0.0011	0.014063	0.002824	0.005112	0.015053	0.005859	0.03129	0.003561	0.071561	0.041529	0.032513	0.072247	0.68089
c5f5314ea6476b71d86f58e81e6d21053a04fbab12f78e8c26708e3e4d5a2aaa	0	5.39e-05	9.59e-05	0.000101	0.000147	0.000406	0.000255	0.000155	4.67e-05	4.2e-05	0.000929	0.000194	4.67e-05	0.000143	0.000323	0.000958	0.00018	0.000101	0.001949	0.000669	0.001883	0.001689	0.000991	0.00571	0.004075	0.002063	0.000494	0.001429	0.006927	0.000276	0.012165	0.0126	0.012782	0.009456	0.0157	0.016042	0.021392	0.066654	0.027604	0.012164	0.038803	0.027809	0.694497
b5223931595fd97a95ce7576a09505984a5e3cd5e746da77c526608883c57f04	0	0.000178	0	0.00125	0	0.000704	0	0.000333	0.000136	0.000102	0.001391	0.000307	0	0.00135	7.56e-05	0.002094	0.000151	0.000367	0.002704	0.00036	0.001089	0.006002	0.000227	0.004676	0.000613	0.002134	0.000205	0.003239	0.009853	0.000632	0.0105	0.011619	0.011944	0.027297	0.016657	0.018814	0.021621	0.00286	0.046364	0.026739	0.025562	0.059313	0.68054
80c61aec58bed6be5147a6b8b7af80001ccc1721cff032cfc1ac08804f598e53	0	0	7.36e-05	0	7.36e-05	0	0.000174	0.000101	0.000101	0	0.000817	0	0	0	7.36e-05	0.000302	0.000201	0.00065	0.001165	0.000951	0.001996	0.001989	0.000971	0.002149	0.001072	0.00511	0.001675	0.002358	0.009531	0.000402	0.01401	0.005163	0.003208	0.008975	0.01417	0.025931	0.012444	0.003148	0.029444	0.06901	0.017455	0.07965	0.685458
4892cf084051464cfa1cad4ae2c2e19a972818a04e170d2d35682151a89b1ac6	0	0	0	4.4e-05	6.25e-05	0.000176	0	4.4e-05	0	0.000212	4.4e-05	0.001613	0	0.000274	0	8.81e-05	0	8.81e-05	0.000336	0.000714	8.81e-05	0.000362	0.000706	0.002325	0.000204	0.003128	0.000951	0.000912	0.002609	0.000748	0.00489	0.00845	0.004758	0.001515	0.010894	0.008523	0.024098	0.003957	0.009929	0.044348	0.135548	0.044162	0.6832
19d3d13f5e55a8013af30e5fb0d4a436abe09ffd39c7b0c051434fbf988f5efe	0	0	0	0	0	0	0	0	0	0.00071	0	0	0	0.002131	0.00071	0	0	0.00071	0	0.00071	0	0	0.002841	0.003551	0.00071	0.002131	0.006392	0.002841	0.00142	0	0	0.021307	0.00071	0.002841	0.003551	0.004261	0.00142	0	0.040483	0.056108	0.085228	0.075284	0.683949
bddda56f5d0483bb48b6bbc6285f15dde8898c9d5761b087057456da9048b2d9	0	9.1e-05	0	9.04e-05	0.001042	0.000739	0	0.000145	3.63e-05	0.000166	0.000494	0.000442	0	0.00051	0.000113	0.001071	0.000109	8.9e-05	0.001206	0.000444	0.000536	0.003306	0.00195	0.007542	0.00242	0.003253	0.00057	0.004991	0.00872	0.000317	0.006493	0.014195	0.007705	0.014338	0.020547	0.014692	0.025322	0.001092	0.05708	0.016198	0.061315	0.038477	0.682153
f5f82c64ca00674ec60eafc73cf351fc67fd2102491a51da13ca9dad579e6888	0	0	0	0	0	0	0	0	0	0.000472	0	0	0	0.000472	0	0	0	0	0	0.000943	0.000472	0.001415	0	0.000472	0	0	0.00283	0.000472	0.003301	0	0	0.001415	0.061321	0.025943	0.000472	0.006604	0.000943	0.013679	0.054717	0.028302	0.076887	0.032547	0.686322
b5e07d3fb696da4a13b3ba0e0023c9763dbc836f9409a66627d6fde9b2849a66	0	0	6.42e-05	0.000253	0	0	0	4.32e-05	0	0.000173	0	0.000525	0	0.001201	0.000181	0	0.00013	0.000115	0.000154	0.000609	0.000154	0.000284	5.13e-05	0.001673	0.000146	0.001927	0.001519	0.001648	0.007173	7.82e-05	0.001136	0.012129	0.003342	0.004389	0.008746	0.004929	0.001023	0.000879	0.044539	0.070324	0.08819	0.054041	0.688232
2cc1f644c9122d00fe03c81737ed06343c21df909eb6a9859c9c1256b91a9bde	0	0.000264	0.000166	0.000213	4.16e-05	4.16e-05	0.000552	0.000264	4.16e-05	0.000384	0.001491	0.000661	4.16e-05	0.000341	0.000359	0.000624	0.000267	0.000723	0.00283	0.000496	0.001262	0.003299	0.001908	0.005075	0.0077	0.002143	0.003521	0.002161	0.010894	0.000554	0.015283	0.011958	0.022601	0.017031	0.019733	0.010795	0.007187	0.005272	0.016026	0.021916	0.068899	0.049021	0.685961
b3a7266eddcbe72f8035fb6fd4ada797d51ef3b34a3e3b3ddbfa0d36c28e4363	0	0	8.51e-05	0	0.000207	0	0	0	0.000226	4.27e-05	0	0	0.000243	0	0	0	0.000416	0.000115	0.000138	0.00047	0.000266	0.000181	0.001298	0.000224	0.000781	0.000413	0.000943	0.001396	4.27e-05	0.000552	0.000798	0.000631	0.003493	0.002985	0.000355	0.001889	0.001416	0.205811	0.020283	0.006282	0.008224	0.002941	0.73685
2fed16e01f9b9e4d1afbc441ee25459e7b1e0e9a1979b5ce44a985eaecc46fbd	0	6.35e-05	0.00012	3.43e-05	8.76e-05	0	2.92e-05	0	9.41e-05	0.000182	0.000311	8.79e-05	3.43e-05	0.000159	0.00012	0.000118	5.84e-05	0.000323	0.00071	0.00137	0.001181	0.000988	0.001141	0.001924	0.001806	0.0036	0.000424	0.001083	0.002476	0.00048	0.006963	0.012117	0.02916	0.005173	0.010646	0.016167	0.003281	0.043438	0.015001	0.046127	0.060618	0.033257	0.699046
2d2f05472882d1016557aebeacd27e9628af8cba6816140afbaa515613dae023	0	0	0	4.47e-05	0	0	0.000324	0.000521	0	0.000552	0	0.000324	0	0.000652	0.000621	0	0.00046	0.001783	0.00036	0.000505	4.47e-05	0.000502	0.000431	0.009543	0.002516	0.004723	0.00301	0.003113	0.000596	0.000193	0.001833	0.004602	0.00316	0.005358	0.021336	0.002904	0.000621	0.084678	0.035679	0.027508	0.02764	0.044683	0.709177
82cb4b3ad4467ef2aec580041a52403a4ed2c270fe2b0ec32eff7ea960424b78	0	0	0	0	0	0.000462	0.000382	9.05e-05	0	0	0.000181	0	0	9.05e-05	0.001578	0	0.000573	0.001416	0.001306	0	0.000191	0	0.003999	0.005938	0.003918	0.0042	0.003305	0.001206	0.000472	0.000382	0.009915	0.005445	0.000934	0.000834	0.036121	0.016627	0.019926	0.000372	0.073454	0.02371	0.045225	0.049579	0.688169
5b9b59f374d60087ad716cbf238b1d1e3faec221378d930d01e3bf36e8b642cc	0	0	4.93e-05	4.93e-05	3.86e-05	0.00031	0	0.000127	3.86e-05	0.00052	0.000578	0.000263	0	0.000191	0.000176	0.000523	0.000162	0.000253	0.000189	0.000454	0.000298	0.001566	0.00066	0.002147	0.000514	0.004176	0.000227	0.008059	0.005835	0.001089	0.00332	0.008906	0.014505	0.018198	0.014775	0.006476	0.024943	0.001222	0.042202	0.033936	0.054755	0.058238	0.69003
f82badf16a212f6639c6a4ba16f3ba90cd9b27ed4cb8050084b35587cfb14892	0	0.000131	0.000394	0.000337	2.95e-05	0.000134	0.000423	2.95e-05	0	0.000419	0	0.000594	0.000131	0.000389	0.000263	0	0.001295	0	0.00106	0.000263	0	0.001834	0.000809	0.003511	0.000351	0.000557	0.001819	0.003203	0.002395	0.000337	0.00355	0.007047	0.017589	0.013144	0.013414	0.016295	0.007612	0.002661	0.077253	0.019224	0.049354	0.058628	0.693523
311e260631299ca1b9d7b1b56a62f9fab152daff99981831e9fae1be23f79354	0	7.18e-05	0	3.74e-05	0	0.000662	0	0	3.43e-05	0.000302	3.74e-05	0.000215	0	0.000281	3.43e-05	0.001045	0.000179	0	0.000437	0.000353	0.000181	0.001091	0.000162	0.000847	3.74e-05	0.001627	0.002772	0.003584	0.003689	0.000587	0.002584	0.004512	0.014056	0.010467	0.008378	0.008035	0.053333	0.000865	0.014793	0.054309	0.052594	0.058764	0.699043
a65df515994dcd89d78b3c633d5b98fd9327ed966ec1dfadae7e736315e8ffd4	0	8.06e-05	0.001185	0	0	0	0.001395	0.000944	0	8.06e-05	8.88e-05	8.06e-05	0	0.000322	0.001957	0	0.002676	0.004707	0.000258	8.88e-05	0.000177	0.00075	0.006329	0.000966	0.003152	0.003298	0.026287	0.00021	8.88e-05	0	0.000894	0.003335	0.003055	0.007156	0.006735	0.00332	0.000347	0.05347	0.079213	0.027871	0.038864	0.012399	0.708221
88cb64d5214806583712902e89d92eb49f2463a8804a0edb2a06487df5a2a20c	2.39e-05	0.000631	0.000181	0.001351	2.39e-05	0.000287	0.000102	0.000108	0	0	0.001322	0.000107	0	0.000186	0.000174	0.011582	0.00154	0.000872	0.000252	0.00195	0.001056	0.001918	0.001195	0.001657	0.000535	0.000924	0.004202	0.001051	0.010621	0.000307	0.000204	0.016743	0.01169	0.024846	0.006607	0.005908	0.024027	0.015619	0.025414	0.029972	0.031543	0.060353	0.702913
1172d4495fe2339e1052430fdb788bd8fd71fa82b19a54d6dc8d7ea7f04c1afe	0	0	0	0	0	0	0	0	0	0.000181	0	0	0	0.000268	0.000356	0	0.000711	0.000268	8.7e-05	0.00053	0	0.000987	0.000174	0	8.7e-05	0.000798	0.003113	0.007245	0.001313	0.000719	0	0.000435	0.002554	0.002641	0.009079	0.001619	0.005268	0.000972	0.050957	0.058136	0.029861	0.116348	0.705291
41640f2ed5ca79f3d73d62d86fcf821f8d92e1189c3a0f93be429b0f27efcaa2	0	0.000722	0.000355	0.001139	5.21e-05	0	0.000157	0.000251	0	0	0.002454	0.000246	0	0.000136	8.57e-05	0.000142	0.000638	0.000166	0.000631	0.000271	4.73e-05	0.004029	0.001996	0.001739	0.002105	0.000391	0.00373	0.000518	0.031055	0	0.000776	0.008089	0.004467	0.027915	0.01219	0.006269	0.007616	0.005037	0.045634	0.02412	0.015495	0.085978	0.703355
07ca55011a6af482f2204ce6b2995e2f054f7dbc037e61e1a243c1d4be3b8993	0	9.79e-05	0	0	0.000196	4.9e-05	0.001117	9.79e-05	0.000106	4.9e-05	4.9e-05	0.000331	0	0.000172	0.004719	6.61e-05	0.000909	0.002183	0.000485	0.000261	0.000115	0.000238	0.000978	0.002128	0.016251	0.003354	0.002723	0.006129	0.001674	0.001988	0.010048	0.002403	0.016216	0.013042	0.028829	0.005199	0.001525	0.002113	0.04212	0.019129	0.079872	0.033414	0.699623
8a067cdf4ab9f8e7813b5048f033529f817553acf8ee62bf86bc17da20420262	0	3.9e-05	4.56e-05	1.82e-05	0	0	9.03e-05	0.000103	2.56e-05	0.000195	0.00094	0.000203	2.56e-05	0.000155	0.000219	9.69e-05	0.00088	0.00011	0.000974	0.000771	0.001447	0.003613	0.000426	0.002343	0.000191	0.003141	0.000475	0.001374	0.011958	0.000103	0.003635	0.010965	0.012802	0.010405	0.011961	0.018451	0.005779	0.006013	0.012517	0.043196	0.042923	0.084738	0.706652
f1535185e2c450aa3ee261c9b1222d8476690ce135eba6e3228297a3a7ee5bc3	0	4.44e-05	0	0	0.001271	0.000114	0.000394	0.00023	0.000204	0.000479	5.4e-05	8.89e-05	0	7.99e-05	0.001109	0.000409	0.001336	0.004472	8.89e-05	0.000721	0.000626	0.000267	0.006883	0	0.009522	0.004107	0.017489	0.00252	0.001997	0.0004	0.003801	0.001338	0.008134	0.013535	0.01999	0.012015	0.017444	0.008129	0.048186	0.032976	0.041252	0.035205	0.703089
ae5e2a1539260e875ec9b97c980409e1ae67d21fdb4b1ac3bffc28745f997fb9	0	0	0.000147	0	0.000197	0	0	9.69e-05	0	0	9.84e-05	0.000127	0	0.000117	0.000242	0	0.000743	0.000127	0.000127	0	0	0.002276	0.002629	0.003138	0.000214	0.001403	0.004571	0.000614	0.004512	0.000127	0.000956	0.012143	0.001884	0.003182	0.012732	0.01069	0.005223	0.002949	0.061706	0.037553	0.036058	0.087512	0.705908
31f3d60bf5165265bf485bc340b5ff9b5a4a57d41546f477d4f435c0c5cf0760	0	0	2.42e-05	0.000131	0	0.000224	3.95e-05	0	0	0.000106	0	0.000562	0	0.002232	0	0.000198	3.95e-05	0	0.001071	0.000241	0.000326	0.000921	0	0.00269	9.89e-05	0.003842	0.000202	0.000499	0.00228	0.000148	0.002537	0.010235	0.009921	0.00926	0.013325	0.00588	0.034573	0.00366	0.034837	0.050461	0.032281	0.069563	0.70759
2183835da1b5a615b635b4f182a7268f6e47b6c1d9e4dcfe4864ff838662809f	0	2.76e-05	0.000129	0.000215	3.85e-05	3.85e-05	0.000286	0.000238	0	8.57e-05	9.49e-05	0.00021	0	0.000306	0.000157	0	0.000303	0.000325	0.000838	0.000171	2.44e-05	0.00116	0.00153	0.004152	0.002069	0.003238	0.001518	0.002347	0.000619	0.000919	0.012138	0.004283	0.00209	0.007221	0.024092	0.030951	0.002707	0.001694	0.045631	0.04799	0.045684	0.048868	0.705611
76765f325b27bec5041cdf7a7232b5b56ac33ade37351f4d564ee8b193a86484	0	3.67e-05	0	3.67e-05	0	0.000176	6.44e-05	3.67e-05	0	0.000246	0.000112	5.68e-05	0	0	7.71e-05	0.000747	7.33e-05	7.53e-05	0.001021	0	3.86e-05	0.002275	0.000926	0.002891	0.001354	0.003077	0.000873	0.00386	0.002606	0.001472	0.010046	0.007695	0.001643	0.00303	0.022912	0.020252	0.02237	0.002504	0.032132	0.040076	0.041089	0.067145	0.706971
5bc92597a74cb687f24b62b32846380161e165fc4799f7bc0ec81ff4d1cfbf70	0	9.63e-05	5.2e-05	0	0	0.000331	4.78e-05	0	0	9.98e-05	0.000116	0.000513	2.21e-05	0.000362	2.21e-05	0.001311	0.000344	6.64e-05	0.001265	0.000226	0.000296	0.000722	0.000716	0.005481	0.000418	0.001953	0.001991	0.000865	0.002707	0.000229	0.007536	0.009968	0.016945	0.012292	0.025651	0.008349	0.019038	0.017722	0.022211	0.019726	0.074108	0.035994	0.710206
13be33795ecf1115d05c80b8da219801acf361ff474061abf2b2755c833a1dd5	0	0.000116	0.000104	0.000176	0.000438	0.00027	9.89e-05	0.000332	5.19e-05	0.000534	4.7e-05	0.000376	0	0.000704	0.002256	0.000158	0.000441	0.001307	0.000341	0.000321	0.000262	5.19e-05	0.001703	0.010068	0.00509	0.002596	0.003564	0.001506	0.001472	0.000262	0.002626	0.011732	0.011097	0.030088	0.021282	0.003122	0.009104	0.014118	0.074033	0.01283	0.054363	0.013821	0.707136
d7f5819a0d3c91e26d6fc6c95293a7231a43bfaf6d00056c1908954c373b5db7	0	0.000208	0.000129	0.000155	9.18e-05	0	0	4.32e-05	0	0	8.62e-05	0.00016	0	0.000248	4.87e-05	0	0.000349	5.36e-05	0.000437	0.00014	0	0.003212	0.000511	0.001032	0.000129	0.001017	0.001035	0.004018	0.002052	0.000413	0.001008	0.011317	0.003319	0.004335	0.005097	0.009425	0.021059	0.000213	0.036569	0.046155	0.044156	0.089478	0.712297
6b43bd40569f680c686234329f39d4e5c9c5f4a3c7842a9a4bdf4bc37067cb72	0	0	0	3.91e-05	0	0	5.84e-05	3.91e-05	0	7.81e-05	0	0.000391	0	0.000348	0.00051	5.34e-05	0.000547	0.001603	9.75e-05	0.000263	0.000117	6.06e-05	0.002005	0.001517	0.002899	0.005799	0.003527	0.001659	0.000622	0	0.004342	0.004693	0.002634	0.002968	0.012707	0.007954	0.008091	0.00181	0.02824	0.074479	0.098332	0.020904	0.71061
2502ece0d919623648381419c85912792bc1ee0d91f32f2388009d1251d55de6	0	0.000148	0	0.000296	0	0	0	0	0	0.000927	0	0.000659	0	0.002559	0.000364	3.92e-05	0.000549	0	0.000136	0.000136	3.92e-05	0.000226	3.92e-05	0.000839	0	0.000993	0.000897	0.00425	0.001993	6.79e-05	0.000483	0.006387	0.001889	0.000559	0.00529	0.005116	0.024695	0.00059	0.049587	0.039616	0.095993	0.043337	0.711301
0eba954325a77eb8c375d23241799def729a79aa5cc01531266dfe824e5692f5	0	0	0	0.000126	0	0.000216	5.19e-05	0.00018	0	0.000129	0.000488	0.000105	0	0.000184	0.00013	0.000424	0.000427	5.04e-05	0.00162	0.000231	0.000723	0.001822	0.000228	0.008243	0.000431	0.003364	0.000236	0.001507	0.007425	7.76e-05	0.008299	0.010846	0.007235	0.01412	0.04412	0.014066	0.021587	0.002237	0.022279	0.015369	0.017889	0.08068	0.71285
4c936a0c33f91671178fd1db64d3b7854b1af9f41a52111df1e88be375abc7a2	0	3.99e-05	0.000818	0.000211	0.000688	0	0.00387	0.000204	0.00012	0.000468	0.000542	0.000146	0	0.000436	0.00048	0.000487	0.001272	0.005509	0.002005	0.000691	0.000732	0.003326	0.003448	0.001037	0.013168	0.007989	0.007595	0.001128	0.004489	6.63e-05	0.012113	0.00438	0.003813	0.009999	0.014172	0.016541	0.006548	0.017911	0.024393	0.035366	0.015446	0.060729	0.717624
52b3a967e8ec57f55956818e91e8f5750f3958124dd70e20776a077ef4aacbf5	0	0	0.000272	9.44e-05	0.00014	0	0.000461	0.00157	0	0.000279	4.5e-05	0.000177	0	0.00058	0.000674	5.73e-05	0.000505	0.007401	0.000515	0.000347	0.000147	0.000763	0.009183	0.003341	0.014823	0.005593	0.012894	0.003371	0.000998	0.000128	0.009506	0.005847	0.007733	0.01715	0.013009	0.013227	0.003242	0.002639	0.061176	0.033184	0.037694	0.019814	0.711423
c3f75f97af87f46a95a9e206c3954502da7272565f3f9cc6de4d6dd31d7ff6bd	6.03e-05	6.74e-05	0	7.58e-05	0	0.00134	1.45e-05	3.01e-05	8.94e-05	0.000176	0.000267	0.000369	0	0.000369	4.13e-05	0.000769	3.22e-05	0	0.001227	0.000214	0.000215	0.00108	0.00023	0.006443	0.000174	0.00296	0.00014	0.011303	0.002419	0.004034	0.008309	0.005933	0.004378	0.008167	0.031974	0.008666	0.063023	0.003387	0.017786	0.015361	0.040145	0.043688	0.715041
67d0e46cdc50cf5499d4741b30f1ec5ff76496d7d5f4bc3cbc1c1fc60bf316fc	0	0	9.82e-05	0	9.82e-05	9.82e-05	0.000295	9.82e-05	9.82e-05	0.000625	0	0	0	0.000125	0.000295	0	0.001473	0.000196	0.001062	0	0	0.000589	0.003321	0.000571	0.001402	0.001491	0.001696	0.001911	0.000893	0.000223	0.005143	0.001428	0.001259	0.003	0.012794	0.015543	0.028691	0.000393	0.074727	0.035436	0.027019	0.061602	0.716307
7e720b05ff993bd0acb45ecc7816c3e0461a06dabb0e5206f5cdfc6dfaf05b81	0	0.000182	0.000185	6.05e-05	9.22e-05	0.000121	0	0.000121	0	0.000242	0	0.0003	0	0.000178	0	5.81e-05	0.000393	6.19e-05	0.000422	6.19e-05	6.05e-05	0.00072	0.000367	0.001301	5.81e-05	0.00103	0.001997	0.003891	0.001807	0.000607	0.000516	0.010848	0.004344	0.007176	0.005519	0.002139	0.053468	0.000213	0.042918	0.038327	0.03905	0.063672	0.717491
6e8a33cd2e4ef92d0e9b1f7122813bbed5ce6e137324114af600ccda8ac4c3a2	0	0.000179	0	0.000179	0.00067	0.00035	0	0.000164	0.000164	0.000447	0.000362	0.000447	0	0.000273	0.002531	0.000665	0.000444	0.001371	0.000397	0.001374	0.001293	0.001133	0.00227	0.001476	0.003541	0.003485	0.002599	0.003188	0.006565	0.000635	0.006395	0.003252	0.02832	0.019232	0.02423	0.015816	0.010989	0.017305	0.017699	0.024275	0.03101	0.046313	0.718963
e5d02f1fe8a3171634d6555cdea11859db8c3539b550320dd6a73dee39b45f08	0	0.000262	0	0.000413	0.000391	0	6.15e-05	0.000209	6.15e-05	0	0	6.52e-05	0	0.00031	0.000503	0.000114	0.000449	0.000179	0.000229	0.000176	0	0.00054	0.000747	0.001619	0.000456	0.000329	0.002366	0.001415	0.00258	0.000325	0.001547	0.002607	0.006278	0.016549	0.008052	0.004598	0.008553	0.018113	0.098461	0.015898	0.048837	0.037657	0.71905
5c7a1a1f3eeb716a9b8bb6630323ddc217a8dcf01b7e4fa84d5a0d8f17ee7898	0	6.19e-05	6.32e-05	0	0	6.17e-05	3.08e-05	6.48e-05	0	0.00026	9.28e-05	6.19e-05	0	0.00028	0.000316	0.000124	0.00233	0.000128	0.0003	0.000844	0.000609	0.00054	0.00178	0.001058	0.000282	0.001221	0.00313	0.001674	0.007035	0.000134	0.001028	0.011176	0.011529	0.005124	0.009911	0.011407	0.015605	0.011262	0.0141	0.040063	0.040254	0.082219	0.723838
33dbc2f7235bdd7c1a8980e1de709388d8e45786b175dbb2bc75a51533042850	0	0	0	0.001374	0	0	0	0	0	0	0	0.002012	0	0.005467	0.000158	0.000171	0.000443	0.000158	0	0.000171	0.000171	0	0	0.001011	0	0.001145	0.000658	0.001228	0.000633	0.000329	0.000171	0.014166	0.007397	0.003567	0.001486	0.001588	0.005934	0.017333	0.077345	0.043721	0.066016	0.024234	0.721914
fd3b5907e729c1303f47e9251b662cb6a4862f5c2268e77213702691c7acec92	0	4.18e-05	0	0.000281	0	8e-05	4.18e-05	0.000253	0.000125	0.000417	0	0.000125	0	0.000347	0.000511	0.000167	0.000164	0.004238	0.000289	0.000167	0.000177	0.000365	0.004073	0.001905	0.017029	0.009765	0.006131	0.002265	0.000747	0.000449	0.031189	0.010394	0.004682	0.005271	0.009947	0.025348	0.008107	0.002642	0.023364	0.039707	0.050621	0.020953	0.71762
45d69c2ef240c825262d937e1a6ad50e75a9d52720c2340238837b7bd8592e2f	0	0	0	0.000164	0	0.000214	0	0.000214	0	9.84e-05	0	0.000524	0	0.000916	0.000262	0	0.000706	9.84e-05	0.000428	0.000524	0	0	0.000643	0.00336	0.000378	0.00436	0.001015	0.002784	0.00275	0	0.003047	0.007947	0.002083	0.001985	0.013947	0.007193	0.024136	0.000527	0.054421	0.043822	0.052644	0.047118	0.721693
59b89545f2361218f8dbac313a4aa1ae19d086ce6764c5f7bd8983ff0c805ecc	0	0	0	0	0.000143	0	4.68e-05	4.68e-05	0	4.76e-05	0.000285	0.000143	0	9.6e-05	0.000237	0.000286	0.001524	0.000142	0.001429	0.00019	0.000428	0.002807	0.000474	0.002567	0.00019	0.00194	0.000521	0.000617	0.004708	0.000285	0.004884	0.003167	0.003617	0.001955	0.034208	0.014519	0.01208	0.004331	0.020237	0.017078	0.04601	0.093932	0.724828
af9e32ece6116a40d42522c39aed90bf98c02e68d517d9b098a055a1c1ca62d8	0	0	0	0	1.53e-05	0.000131	2.62e-05	0	2.62e-05	0.000182	2.62e-05	7.15e-05	0	0.000212	0.000198	0.000213	0.000215	0.000131	0.000209	0.000299	5.24e-05	0.000308	0.000499	0.000303	0.0005	0.000826	0.000569	0.006233	0.00217	0.015755	0.000974	0.003705	0.002382	0.000928	0.009213	0.003905	0.015779	0.053778	0.014163	0.024923	0.038004	0.066556	0.736517
4606b0c075340e1620e3d5ea799b78b1394e2b9abed8f6db259bc60a50245830	9.33e-05	0	2.76e-05	2.98e-05	0	0.000253	0	0	0	2.98e-05	0.00041	0	3.05e-05	3.05e-05	3.05e-05	0.001749	8.72e-05	5.98e-05	0.000386	0.000245	0.000274	0.001453	0.000327	0.004774	0.000118	0.001976	0.000207	0.00176	0.007311	0.000153	0.001181	0.012628	0.005938	0.019215	0.017137	0.007061	0.023182	0.00015	0.023319	0.026635	0.022425	0.09417	0.725146
08637bbbf665f055dbd76e0c1ae53fe982be9f2e232fe98f3cbcedef5f41fafb	0	0	9.74e-05	0	0	0	0	0	0	0.001233	0	0.001569	0	0.001277	0.000257	9.74e-05	0.002719	0.000762	0.000807	0.000549	9.74e-05	0.001304	0.000831	0.000575	0.00116	0.001311	0.006766	0.001611	0.001524	0	0.001611	0.007235	0.00266	0.004334	0.005908	0.007725	0.037188	0.000637	0.034506	0.075311	0.022739	0.048773	0.726826
4b24a0c1691f1f49b83579a9b175afbccc8ac11b19d53ddbf4e461978ad7d13e	0	0	0.000115	5.74e-05	0	0.000138	5.74e-05	0.000111	0	0.000701	0	0.000503	0	0.001459	0.001161	0.000172	0.000571	0	0.001477	0	0.000513	0.001371	0.00233	0.002149	0.00123	0.000925	0.001107	0.001387	0.002624	0.00023	0.003208	0.004999	0.002744	0.007416	0.027118	0.010215	0.021477	0.001046	0.071759	0.010912	0.059862	0.036486	0.722368
9e7db8425b586fec8e933cfaf1e092ab4b201cf111cefdddf15df06760af937b	0	0	0	0	0	0	0	0	0	0	0	0.000315	0	0.000158	0	0.000473	0.000473	0.000158	0.001576	0.000315	0	0.000946	0	0.004729	0	0.004256	0.000158	0.000315	0.001892	0	0.002207	0.022541	0.002049	0.000788	0.012295	0.005675	0.017024	0.002522	0.005044	0.060529	0.019389	0.102616	0.731557
fe60856c5180498f5c4b09e01df3533d4561336fa604bfd1f799ddaa46035d81	0.000233	0	0	0	0.000233	0	0	0	0	0.000665	0	0.001196	0	0.001996	0	0	0.000168	0.000166	0	0	0	0	0.000168	0.000166	0	0.000233	0.000331	0.001769	0.002317	0.000233	0.000399	0.001968	0.002495	0.001165	0.000564	0.001594	0	0	0.049495	0.043237	0.131259	0.029996	0.727954
3a47a7354393e9963595b21b6f8bab8bab521a7159355a2bb7bd5a0bae0ed38e	0	0	0.000144	6.31e-05	0.000677	0	0.000481	0.001153	7.31e-05	0	0.000198	6.31e-05	0	8.89e-05	0.002416	0.000178	0.001341	0.000914	0.000451	0.000485	0.000293	0.001171	0.008814	0.004753	0.006071	0.00169	0.006346	0.00262	0.003462	0.000939	0.00201	0.008908	0.004047	0.009112	0.018126	0.016678	0.008037	0.011087	0.042244	0.02853	0.00865	0.06554	0.732149
8b5a306a9a9e1a9e1c4eacd1fd93503aafca13b4ecf1a2849981a1bd21b7eb82	0	0	4.63e-05	0	0.000119	0.000264	9.26e-05	4.63e-05	0.000329	9.05e-05	0.000496	9.15e-05	2.18e-05	9.31e-05	2.18e-05	0.0004	0.000112	0.000224	0.002171	0.000557	0.000496	0.001637	0.000801	0.003086	0.001427	0.001985	0.001554	0.004669	0.002067	0.001603	0.019447	0.003124	0.007865	0.012192	0.013239	0.016373	0.022405	0.041311	0.026756	0.018798	0.03574	0.019739	0.73851
db9e000f90d540e5b110caa56eda07cc4e4c1ed4e56dee13a0e49960e0e583db	0	0	0.000318	0	0.000159	0	0.001625	0	0	0	8.44e-05	0.000224	0	0.000392	0.000889	0	0.000496	0.001505	0.001282	8.44e-05	0.000243	0.001346	0.00425	0.005953	0.015549	0.003069	0.001872	0.001544	0.000308	0	0.011595	0.00682	0.008525	0.004707	0.028459	0.014941	0.002239	0.001797	0.054179	0.016453	0.044633	0.03636	0.728098
875c8069671a9d9560b38d9e91abea759d63c832e57dd1340aa8a764ea013df2	0	0	0.000405	0	8.25e-05	0	0.001395	0.000367	0	0.000109	8.2e-05	0.000146	0	0.000202	0.000839	0.000187	0.001041	0.005278	0.001295	0.000348	4.1e-05	0.001463	0.003631	0.002081	0.011804	0.004809	0.010453	0.000596	0.003848	0.000277	0.010066	0.012268	0.003186	0.003216	0.01254	0.009204	0.007323	0.000196	0.02682	0.041773	0.027599	0.063984	0.731045
07f34d7e097e9d0eafa8bee30e8657cc4558c85f9e0d95ad6275195d7fc211a6	0	0.000253	0	0.000407	0	0	0	0	0	0	0	0.000545	0	0.000864	0	0	0.000166	0.000133	0	0.001246	0	8.2e-05	0	6.36e-05	8.2e-05	0.000503	0.000852	0	0.00095	0	0	0.00241	0.006659	0.001862	8.44e-05	0.000474	0.000551	0.005504	0.013752	0.083303	0.109387	0.034008	0.735859
c306a554eecc66cec49ee29b607f0ddc84583401242d7949ce652ebc5ff50411	0	0	0	0.000176	0	0	0	0	0	0.000111	0	0.000591	0	0.000546	0	0	0.000339	0	0	0.000515	0	0.000105	0	0.000196	0	0.000658	0.001048	0.00142	0.001973	0.000176	0.000143	0.007599	0.005183	0.00228	0.00082	0.000429	9.03e-05	0.000311	0.015465	0.094257	0.050075	0.076562	0.738932
8d91c800f55fae8319801d5c36634da03e24a75d3ca0ba398d236aa5c33a87bc	0	2.47e-05	2.47e-05	6.52e-05	0	4.78e-05	0	0.000198	6.63e-05	0.000212	0.000601	0.000196	2.58e-05	9.56e-05	0.000175	0.000452	0.00021	0.000113	0.000204	0.001906	0.001704	0.000488	0.000663	0.004792	0.000511	0.001204	0.001198	0.001288	0.008955	0.00047	0.001589	0.023419	0.022689	0.013176	0.004557	0.00657	0.011239	0.012733	0.019598	0.030041	0.055806	0.035592	0.737099
185156b2c9ba8b0c2ede360e8db24979612bc7b184ba308099d10129bc597652	8.12e-05	0	3.93e-05	0	6.16e-05	0	0	0	0	6.16e-05	0	0.001311	0	0.000922	0	0.000257	0.000183	6.16e-05	4.05e-05	0.000731	0.000131	0.000857	0.000927	0.000183	0	4.05e-05	0.001332	0.012001	0.001383	0.001898	0.000122	0.005439	0.001498	0.002249	0.000524	0.006188	0.004161	0.001312	0.043077	0.071095	0.082883	0.022685	0.736264
a5a3c7db1dae2ede4a6a9a2add167cdda86b42884490bf9f8953b8e19e771edd	0	0	0	6.62e-05	7.9e-05	0	0	0	0	7.9e-05	0	6.8e-05	0	0.000136	0.000136	0	0.000224	6.8e-05	6.96e-05	0.000136	0	0.000422	0.000489	0.000277	0.000285	0.001114	0.001516	0.001354	0.003683	6.96e-05	0.001883	0.002191	0.003421	0.003456	0.00699	0.009003	0.011014	0.000617	0.051548	0.032908	0.037104	0.090237	0.739356
0893dc4a55a555d069bf41d525851972b62dc78afa611d75058a2ba54568afc0	0	0	0	3.82e-05	0	0	6.82e-05	0	0	0.000118	0	0.000144	0	0.000619	0.000114	0	0.000211	0.000386	0.000412	5.25e-05	0	0.000615	0.00149	0.001126	0.000775	0.002191	0.002247	0.001145	0.001217	6.82e-05	0.004701	0.006623	0.001388	0.001011	0.012958	0.01586	0.003254	0.000265	0.069011	0.040066	0.036947	0.05665	0.738228
27209cc54be4f1f5aa6f02ea0bf0bd5b233834a11f0ff0a31cac9bdc87e5b481	0	0	0	0	0	0	0	0	0	0.000687	0	0.002061	0	0.001373	0	0	0	0	0.000687	0.000687	0	0.001373	0.000687	0.001373	0	0.004121	0.000687	0.004808	0.008929	0.000687	0.004808	0.011676	0.007555	0.005495	0.001373	0.019917	0.002747	0.003434	0.028846	0.065247	0.054258	0.027473	0.739012
dfc1da6f45be101a94710c0440b7bc7c16c09d1bad8c575502fde8bfeca1e9b2	0	4.95e-05	0	0.000114	3.2e-05	0	0	0.000114	6.41e-05	0.00039	0.000579	0.000242	0	0.000542	3.2e-05	0.000906	0.000279	0	0.001648	0.000114	0.000288	0.003502	0.000242	0.002574	0	0.001383	0.001306	0.0028	0.009846	0.004701	0.004018	0.009439	0.003847	0.008898	0.017959	0.010166	0.013461	0.001303	0.025522	0.023411	0.037237	0.07388	0.739113
1f76361cc3beef08a58edc3ee4b5f0b16b5aad759b699816b432e8d7f87a237a	7.16e-05	0	0	0	0.000119	0	6.17e-05	0.000186	0	0.000186	7.16e-05	0.000129	0	0.000119	0.000247	0	0.000362	0.001019	0	0.000377	0.000114	0	0.000758	0.002786	0.000561	0.001468	0.002402	0.003077	0.001295	7.16e-05	0.000171	0.007728	0.004574	0.008356	0.005089	0.001653	0.000252	0.00243	0.092601	0.027121	0.07085	0.026529	0.737164
8d565efd6b58020ccc7f2b332cadc4d59a183f2bbf7654c79911849be22f79d8	0	0	0	0	0	0.000494	0	0.00026	0	0.000253	0	0.000573	0	0.000827	0.000735	0	0.00089	0.000383	0.000859	0	0	0.00184	0.000124	0.001014	0.00026	0.002458	0.00279	0.002458	0.001146	0	0.000975	0.004647	0	0.001108	0.022559	0.002755	0.019325	0.009044	0.022222	0.043753	0.006632	0.103967	0.745649
df41d3c9fdd38c7d4538cc0bd39d92add249f3fb222e00231232ecf999c6c9be	4.54e-05	0	5.62e-05	3.35e-05	0	6.81e-05	0	0	0	0.000135	0.000425	0.000156	0	0.000185	4.54e-05	0.00028	9.14e-05	6.69e-05	8.48e-05	0.001278	0.000808	0.000571	0.000844	0.001241	0.000415	0.002306	0.000893	0.000706	0.004422	0.000284	0.001992	0.014405	0.012943	0.011564	0.006914	0.009403	0.012163	0.028385	0.011514	0.041485	0.035009	0.051186	0.747599
5dae88a07c47ae75ef3e0814f4579bccaf74b5f23250705e3a9f2af734965f96	0	0	0	6.55e-05	0	0	0	0	0	6.55e-05	0	0.000382	0	0.000224	0	0.001011	0.000177	0	6.55e-05	0.000291	0	7.71e-05	0	0.001458	0	0.001324	0.000322	0.000401	0.000707	0.0002	0.000311	0.008665	0.007126	0.002587	0.005007	0.00106	0.013562	0.064225	0.019741	0.019116	0.07179	0.02513	0.754907
8fa9f9184860c4794309df1d80f80031c5325fbac98f0efe658fc76586387708	0	0	0	0	6.49e-05	0.000154	4.07e-05	0	2.43e-05	4.86e-05	4.09e-05	0	0	0.000113	9.7e-05	0.000113	0.000259	0.000972	0.000356	0.000724	0.000211	0.000576	0.000542	0.000616	0.000592	0.003286	0.00158	0.00149	0.002084	6.49e-05	0.001417	0.003926	0.00653	0.003668	0.010591	0.014072	0.007397	0.005109	0.025112	0.053416	0.050431	0.060444	0.743837
b3220448252631af091227b2125e18db05d864051e34e283bb2572097526376d	0	0	0.000251	0	2.94e-05	0	0.00031	0	2.94e-05	8.58e-05	0.000201	2.94e-05	0	0.000139	0	2.83e-05	0.000365	8.63e-05	0.000485	0.000795	0.001003	0.00104	0.001818	0.000506	0.001478	0.00098	0.001402	0.000781	0.002238	0	0.005422	0.005889	0.009116	0.016171	0.002109	0.016746	0.003858	0.053089	0.02449	0.033985	0.034184	0.026825	0.754036
37948ab9594ab14f12317fb3bcf1d6eb20a7aa9251810515b84fba3e68ca15dc	0	0	0.000112	5.62e-05	0	9.26e-05	0	3.75e-05	0	0	0.000169	0.00037	0	0.000465	3.75e-05	7.49e-05	0.000504	5.51e-05	0.000262	0.000148	0.000187	0.002894	7.49e-05	0.000315	5.62e-05	0.00048	9.26e-05	0.000315	0.001794	0.000331	0.00056	0.002685	0.001685	0.004453	0.004623	0.009899	0.047011	0.003507	0.027003	0.034176	0.029883	0.080183	0.745407
14f3de0c83ce7ead9af7314a378414acc308ea241e61d2f54b456ba88ea802b9	0	0	0.000167	0	0.000105	0	5.27e-05	0.001146	0	0.000295	5.27e-05	6.15e-05	0	0.000796	0.000184	0	0.000711	0.000799	0.000114	0.002341	0.000272	0.000228	0.001037	0.002684	0.000457	0.002135	0.004545	0.001658	0.003961	0.000176	0.001142	0.014529	0.011825	0.002227	0.002515	0.005411	0.000822	0.01517	0.014525	0.046047	0.098115	0.019366	0.744327
266b2dfab82ed2000f99f9cfa0a2603bd4ff86acfa85524749056e532c85c9b8	0	0	0	0.000338	0	0	0	0	0	0.000579	0	0.00082	0	0.002363	0	0	0.000241	0	0	0	0	0	0	0.000338	0	0.000241	0.001882	0.003136	0	0	0	0.003906	0.002316	0.006471	0.000241	0.000241	0.000241	0.002993	0.069113	0.052691	0.099923	0.010514	0.741412
b5e7836b1e6f15443cf3663196930302c9c6832e1f88020f9a875e26e2407ab3	0	5.45e-05	0	0	3.69e-05	0	0	5.45e-05	0	0.000239	3.69e-05	0.000128	0	0.000128	7.36e-05	0	5.45e-05	3.69e-05	0.000332	0.000276	3.69e-05	0.001006	3.69e-05	0.001466	0	0.001425	0.000219	0.000716	0.003325	9.14e-05	0.001534	0.002449	0.013624	0.011829	0.025515	0.006214	0.006823	0.004743	0.025878	0.022567	0.039673	0.084484	0.744894
c789ed9965f3dc82ac5ad92550ac08ef9edc8ce48ebef68d47adbbd32ed0b5a0	2.79e-05	0	0	0.00014	2.79e-05	0.000112	5.57e-05	0.000149	0.000149	0.000486	2.79e-05	0.000112	3.82e-05	0.000122	0.000557	0.000261	0.000272	0.000439	0.000418	0.000309	0.000254	2.8e-05	0.001456	0.005053	0.00246	0.002353	0.000457	0.003231	0.001156	0.000195	0.005868	0.005751	0.013309	0.024282	0.008732	0.003572	0.005468	0.022938	0.080525	0.006005	0.048281	0.009987	0.744939
641c358aa7e963a4d417e17bb32a98e5487077480d0080dcdf5411ef358f4110	0	0.001042	0	0.000637	0	0	0	0	0.000233	0.000172	0.000583	0.000233	0.00058	0.002083	0	0.000116	0	0	0.001392	0.000522	0.000929	0.004948	0	0.000702	0	0.000115	0	0.003815	0.006649	0.012012	0.003037	0.001674	0.011481	0.007547	0.002559	0.023411	0.002195	0.045659	0.02401	0.010772	0.05468	0.02313	0.753082
ee4dd77c6ac0470b5c893017c36fa1cbcbd4c6a6c50acd8fcac3515e43843ff0	0	0	0	0	8.07e-05	0	0	0	0.000178	0.000505	0	9.71e-05	8.07e-05	0.000914	0.001087	0	0.001642	0.001404	0	0.000403	0	8.07e-05	0.000161	0.000408	0	0.00042	0.006008	0.004185	0.001163	0.000275	8.07e-05	8.07e-05	0.00676	0.00127	0.004997	0.001387	8.07e-05	0.003113	0.031582	0.046933	0.107917	0.031378	0.745328
86da38c78ff12833c44a6237ba7737b1d0e63b54bc21d5a872a521e8cee8d96a	0	8.87e-05	0.000247	4.42e-05	0	0	0.000144	8.85e-05	3.71e-05	0.000424	4.42e-05	0.000191	0	0.000666	0.000266	0	0.000936	0.000133	0.001409	0	0	0.001557	0.001454	0.003951	0.000898	0.002191	0.002685	0.001025	0.00134	0.000605	0.003327	0.008029	0.001546	0.001776	0.015192	0.01538	0.000229	0.000229	0.053382	0.032582	0.041367	0.059889	0.74665
3519cf8841ec6c5d4722cf9090278d173fa70154d33924c954dd93d8bae4f62a	0.000157	0	8.39e-05	0	0.000117	0.000126	9e-05	0	5.23e-05	0.000136	6.93e-05	3.77e-05	0	6.93e-05	0.000111	0.000126	0.000211	3.16e-05	0.00088	0.000176	0.00037	0.001049	0.001423	0.007214	0.000809	0.002408	0.000555	0.012895	0.001812	0.002119	0.006856	0.007189	0.004494	0.021245	0.016465	0.015055	0.018799	0.000462	0.036666	0.019155	0.019408	0.054826	0.746254
59f88647b436f9a6f87e440f2741f85696d70452200fc9aa1430f0da8a5f2eb4	0	0.000121	0.000243	0.000121	0	0	0	0.000334	0	0	0.000121	0.000274	0	0.000396	0	0.000364	0.000121	0	0.000213	0.000485	0.000121	0.000849	0.001124	0.000668	0.000668	0.000728	0.001341	0.000668	0.015404	0.000243	0.001458	0.006258	0.002731	0.004977	0.005405	0.014459	0.017539	9.15e-05	0.032799	0.025934	0.050907	0.065061	0.747774
840ad8abb500ff7ec77979712425dff3e2162fad1c1ea3ca868586c0d94d0b12	0	0.000644	0.0001	0	5.68e-05	0.000284	2.84e-05	0	0	5.42e-05	0	0.000565	0	0.000137	0.000276	0.000758	0.000287	3.63e-05	0.000245	0.000323	0.000109	0.000588	0.001537	0.000793	0.000942	0.001356	0.002047	0.001313	0.001349	0.000447	0.003972	0.003115	0.006911	0.012908	0.009206	0.01065	0.031476	0.003116	0.039767	0.028909	0.05707	0.03108	0.747545
0c397ac4a8863442af442dea623e346fb2de0373e537c7e6d701d69ae680f1ce	0	0	0	0	0	0	0	0	0	0.000107	0.000107	0	0	0.000107	0	0	0	0	0.000255	0.000107	0.000107	0.001115	0	0.00086	0	0.000726	0	0.000578	0.00047	0	0.000941	0.008263	0.013035	0.041014	0.003171	0.011662	0.007565	0	0.0253	0.038752	0.020385	0.074254	0.751118
3cc8664ff39b0fd1e6abec98ec6a4c449219cae21cf8cb88a8667c846806d9d1	0	0	0	0	0	0	0	0	0	0.0003	0.00015	0.0003	0	0.0003	0.0003	0.0003	0.00015	0.0006	0.0006	0.00015	0.00015	0.0003	0.00045	0.00015	0.0003	0.00075	0.0009	0.0003	0.00045	0.00015	0.00075	0.0003	0.030899	0.019199	0.00105	0.0018	0.0033	0.00555	0.064197	0.00915	0.100495	0.009449	0.746812
0b323413e458d4ad389b64220894fe2d2127df3cc665d827281e8d6db93cc97e	0.000181	6.04e-05	0	0.000121	0	0	0	0	0	0.000806	5.46e-05	0.000576	0	0.000721	5.46e-05	5.46e-05	9.26e-05	0	0.000273	5.46e-05	9.26e-05	0.000529	0.000328	0.000273	0.000109	0.00052	0.000328	0.008828	0.00042	0.000483	0.000552	0.004032	0.014978	0.007554	0.002173	0.002718	0.00809	0.047727	0.025577	0.023181	0.059049	0.028153	0.761256
822be68a90a865930d415e1ee55e783da30739d5b6036d3ea5b6ba611895e414	0	4.26e-05	8.53e-05	0.000127	0.000315	0	0	0	0	0	0.000776	4.25e-05	0	0.000382	0.000103	0.000127	0.00029	0.000136	0.000698	0.00069	0.000426	0.001074	0.000348	0.000196	0.000314	0.001996	0.000646	0.002059	0.003073	5.12e-05	0.001754	0.00244	0.011244	0.012563	0.004938	0.007412	0.004816	0.016289	0.04331	0.035803	0.032814	0.054813	0.757807
b502c9c7fca362d04330d5833411ab121e1d76ede9da49eedb240e58f0010585	0	3.74e-05	0	3.6e-05	3.6e-05	0	0	0.000102	3.74e-05	0.000244	0.000149	0	0	7.24e-05	0.000145	0	0.000634	0.000161	0.000389	0.000423	0.001037	0.000609	0.000359	0.002339	0.000477	0.001513	0.00076	0.002951	0.002132	0.000432	0.001847	0.012824	0.004634	0.003852	0.007391	0.016264	0.00103	0.023878	0.032858	0.055328	0.025121	0.038506	0.761388
a28060315b053b91199619d74c98b6a4a125c23a71a38682365e4a2fa9152deb	0	0	0	0	0	0	0	0	0	8.4e-05	0	0	0	3.9e-05	0.000519	0.000239	0.001459	0.002591	3.9e-05	0.000312	0	7.8e-05	0.000156	0.00059	8.4e-05	0.00329	0.019666	0.001237	0.001872	0.000168	0	0.007735	0.000438	7.8e-05	0.007802	0.000168	0.001335	0.000486	0.063755	0.062227	0.027744	0.039321	0.756488
0ed79ad4913c59fbfb2be594abf589d5d8b31cfba018a210997c51c1535758c6	0	5.47e-05	0.000171	9.88e-05	2.21e-05	2.21e-05	2.21e-05	7.99e-05	0	0.000171	0.000385	4e-05	0	0.000243	7.26e-05	0.000723	0.000447	0.000138	0.000283	0.001684	0.001678	0.001506	0.006373	0.000157	0.004229	0.000353	0.002824	0.000487	0.008022	0.000341	0.00349	0.011722	0.006271	0.011008	0.002979	0.023139	0.012899	0.001459	0.024921	0.034036	0.026286	0.054124	0.757038
c4da45378ea3528d44ec6da0944c0ebc36e01a7cd558682ab4ee6d2de94aa6f6	0	0	0	0	0	0	0	0.000269	0	0	0	0.000138	0	0.00082	0	0	0.00021	0.000135	0.000273	0.000412	0.000142	0.000142	0.00091	0.0055	0.000558	0.001382	0.000907	0.000412	0.002075	0	0.001397	0.029807	0.007568	0.003547	0.005539	0.004877	0.001441	0.019441	0.032498	0.028267	0.050157	0.040636	0.760539
50b41c6ba97f564b9ba39274a4179b848e2f4307b1d9f54762f17aa4c23842ac	0	9.3e-05	0.00098	0.000168	0.000151	0	0.00408	0.002081	0	7.65e-05	0	7.71e-05	0	0.000323	0.001916	0	0.001712	0.00555	0.00083	0	0	0.00157	0.003474	0.002025	0.011382	0.002794	0.00579	0.000532	0.000632	7.65e-05	0.00389	0.006278	0.001462	0.003436	0.009019	0.007027	0.003927	0.000244	0.057219	0.026275	0.026929	0.050822	0.757159
3e8174790a963dd821bcf8ca68fe9164eee5c8618639ff424d751d012d5b90f6	0	0	5.17e-05	5.17e-05	5.17e-05	8.83e-05	0.000252	0.00021	0.000157	0.000266	0.000307	0	0	0.000188	0.000563	0.000976	0.000133	0.000488	0.001052	0.000745	0.000739	0.000557	0.001163	0.007796	0.006058	0.002867	0.000682	0.001855	0.003854	0.000154	0.011449	0.01547	0.023386	0.03617	0.017648	0.011415	0.018691	0.001796	0.014392	0.009122	0.031586	0.021856	0.755713
35fc23055ad9521e9a7d96815ea1a257928adef4c705123e0239aa047af01a3f	0	0	0	0.000126	0	0	0	0.000484	0	0.000377	0	0.002852	0	0.001005	0	0	0.000126	0	0.000126	0	0	0	0	0.000126	0.002563	0.000879	0	0.017443	0	0.001256	0.004411	0.002187	0.000609	0.000126	0.004951	0.013514	0.000735	0	0.077962	0.033099	0.07046	0.008481	0.756101
565a3bebcc89bf436749b2ae6406af3621ceae1148078e3626c422d3acbe2c9d	0	0	0	0	0	5.34e-05	0	0	0	5.34e-05	0	0	0	0.000258	0.000107	0	0.000419	0.000102	5.34e-05	0.00016	0	0.00053	0.00016	0.000481	0	0.00126	0.001055	0.00089	0.000743	0	5.34e-05	0.011019	0.001366	0.003543	0.002652	0.002061	0.01301	0.002944	0.031938	0.059972	0.040783	0.061437	0.762896
c070b8c621da920280893ddfa8628c84fed075a11859aaaed68a209b12d0be5a	0	0	0.000253	0	6.38e-05	0	0.000128	0.000247	0	0	0.000106	0.000128	0	8.51e-05	0.000126	0	0.001643	0.000379	0.000254	0	0	0.00069	0.000856	0.000591	0.000718	0.000273	0.001531	0.000706	0.0006	8.51e-05	0.000678	0.001652	0.000318	0.000944	0.003227	0.001883	0.001473	8.51e-05	0.150397	0.010861	0.04631	0.014859	0.757852
18a2a1c13cf8bec6381221cd8d31bc79c5fd0224ed5fce43e44a7173265d8452	3.6e-05	4.44e-05	4.92e-05	0.00017	3.6e-05	4.44e-05	0	0	3.6e-05	0.000456	0	0.000576	0	0.000781	0.00058	3.6e-05	0.000268	0.000276	0.000169	0.000218	0	9.35e-05	0.001108	0.001702	0.000412	0.003258	0.003016	0.008702	0.00108	0.001396	0.00129	0.004768	0.001313	0.003698	0.024718	0.004388	0.003166	0.001387	0.042108	0.035654	0.045315	0.042979	0.764674
f4047e01c1f0b655da89ea33fb32c9f2678c38cdf32f701e56f6d6502f58db6c	0	0	0	0	0	0	0	0	0	0.000167	0	0	0	0.000378	0	0	0.000794	0	0.000114	0	0.000228	0.000534	0.000324	0.000228	0.000114	0.000114	0.002619	0.000695	0.004409	0	0.000228	0.003028	0.001973	0.002454	0.001008	0.004653	0.00093	0.000324	0.041122	0.062489	0.060505	0.042482	0.768086
97d6265a5d42abd63f28a6f9c8779162fc7ca9a55d2bdf322dd9241f134ae249	0	7.2e-05	5.41e-05	0.000412	0.001104	0.000243	0.000182	3.93e-05	0.000595	0	0.000504	8.07e-05	3.93e-05	6.67e-05	9.41e-05	0.002515	0.000171	0.000654	0.001097	0.002488	0.004552	0.000913	0.002856	0.00161	0.00966	0.003455	0.001318	0.002009	0.006762	0.000395	0.015421	0.007034	0.012945	0.027773	0.011196	0.020712	0.019421	0.007565	0.017637	0.012045	0.019446	0.017771	0.767091
9f20cbd65085cc4157fc1c79aa9bace64a33065b6b2b3f47ccacf7a990f047c6	0	0	9.97e-05	0	0.003326	0	0	0.000164	0.000243	9.97e-05	9.95e-05	0.000398	0	9.95e-05	0.000398	0	0.000208	0.000331	0.000143	0	0	0.000299	0.001414	0.002895	0.001534	0.000598	0.001159	0.017317	0.001281	0.000949	0.002918	0.014319	0.011456	0.004478	0.006192	0.013066	0.000351	0.000398	0.036109	0.011569	0.066941	0.032338	0.766812
d2b0320babc296b794ab0ed6eee92fac1c3ba944ebd93fa97470efcd3c636efc	0	0	0.000108	0	0	5.14e-05	0	0	0	0	0.000467	0	0	0.000116	0.000154	0.000514	0.000374	0	0.000369	6.42e-05	5.14e-05	0.001387	0.000343	0.002173	5.14e-05	0.000339	0.000932	0.003986	0.004378	6.42e-05	0.000433	0.009805	0.001775	0.001533	0.012318	0.001812	0.023014	0.000685	0.036217	0.013178	0.03356	0.079034	0.770712
751c394482b055a9bf283063c240f34f6141c6de08b2ad20021806cb023d9035	0	0	0.00013	0.000288	0	0	0	0	2.69e-05	0.000134	0.000168	6.49e-05	0	0.000371	5.39e-05	5.39e-05	0.000409	5.39e-05	0.000379	0.00099	0.001068	0.000936	0.002062	0.000646	0.000641	0.000421	0.002333	0.002956	0.002194	0.000211	0.003218	0.005229	0.004022	0.009419	0.006543	0.018579	0.004824	0.011639	0.030026	0.043401	0.039853	0.033251	0.773408
5cdcea22c2700096c1e20d246cd2e377d3b2a51e4d3cc6f0ebea3199cb2365dc	0	0	0.000375	0	0	3.49e-05	0.00021	0.00026	0	0.000236	0	0.000184	0	0.000446	5.24e-05	3.49e-05	0.000473	0.000131	0.000131	0	0	0.000986	0.002326	0.002964	0.000882	0.000943	0.002166	0.000769	0.000646	6.97e-05	0.002111	0.012972	0.000697	0.000515	0.006173	0.014734	0.022469	0.002247	0.030577	0.030619	0.047154	0.043909	0.7715
07bddb73c1f96caa982597c0340405c7a8922df330b90b4ee06b8651622bfe77	0	0	0	0	9.74e-05	0	0.000193	0.000657	0	0.000247	8.5e-05	0	5.43e-05	0.000303	0.000867	0	0.001198	0.000432	0.000191	4.11e-05	0	0.000275	0.001745	0.002578	0.000765	0.002439	0.00236	0.002626	0.000908	0.000372	0.002499	0.003047	0.004143	0.004723	0.008157	0.005793	0.002433	0.001306	0.080778	0.028787	0.04922	0.020777	0.769899
8d8977bffbcaf30dbb4ea4e7c5be4d375165316fff8486eaec78a3961bbe07e8	0	0	0	0	0	0.000178	0	0	0	0.000178	0	0.001137	0	0.000634	0.000178	0	0.000481	0.000291	8.88e-05	0.000503	0	0	0	0.001216	0	0.002206	0.002075	0.001236	0.000503	0.000791	0.001512	0.011262	0.00105	0.001115	0.005673	0.001992	0.010985	0.004411	0.059748	0.042564	0.047296	0.028315	0.77238
f3516a0516017b65335532cc17aa12f4fc2aa611b0517496ba0a15be62d3c2c3	0	0	0.000225	0	0.000113	0	0	0	0	0	0	0	0	0.000113	0.000337	0	0.000559	0.001798	0.000113	0.001345	0.00045	0.000335	0.005387	0	0.001236	0.000113	0.019047	0.000672	0.003028	0	0.000338	0.00101	0.00505	0.01213	0.00247	0.012466	0.002125	0.011524	0.04499	0.029929	0.039745	0.030053	0.773301
10340a2f35107b0cb92c92fee9355400a1f8e23533a482b46c7d070d40cf3701	0	0	0	0.000217	0	0	0	0	0	0.000134	0	0.000273	0	6.68e-05	0	0	0.000281	0	0	0.000123	6.68e-05	6.68e-05	0	0	0	0	0.000842	0.000765	0.001276	0	0	0.009593	0.003682	0.001911	0.000175	0.000673	0.000608	0.000179	0.006691	0.047379	0.07732	0.07284	0.774837
17a7a435312eba5a7bda537d2b860ab5bbce7390dfe8734872fdda6b9eb8f1bc	0	0	0.000106	5.32e-05	0	0	0	4.36e-05	0	3.81e-05	0.000191	7.5e-05	0	8.17e-05	5.32e-05	2.61e-05	6.54e-05	0	0.000151	0.000101	0.000134	0.001062	0.00026	0.004217	0	0.001601	0.000763	0.000796	0.004081	0.000452	0.000889	0.012194	0.001789	0.007157	0.008834	0.006282	0.008381	0.000463	0.022116	0.026573	0.027808	0.086484	0.77668
8050d00c1f5c26dbb0c194191bd490043c958ca1032bca55d9bc4c1c2c7d8046	0	0	0	0	0	0	0	0	0	0.000223	6.15e-05	0.000462	0	0	0.0001	0	0.000523	0	0.000385	0	0	0.00053	0.001146	0.001692	0.000607	0.000523	0.000623	0.001315	0.00063	0.003037	0.005828	0.003138	0.00865	0.038417	0.00749	0.01228	0.001592	0.001176	0.050486	0.013953	0.029258	0.042488	0.773383
986ad7d55d3c16ef981af62bcabd0dda041b3fe6a50ac225e17ffb1bc30b49b4	0	0	0.000213	0	5.33e-05	0	0	0	0	0.000499	0	0.000126	0	0.000137	5.33e-05	0	0.000783	5.33e-05	0	0.000476	0.00016	0.000213	0.001384	0	0	0.00038	0.005162	0.000585	0.001989	0	0.000106	0.002469	0.000864	0.001584	0.000623	0.002023	0.000266	0.003723	0.049848	0.067875	0.030545	0.047226	0.780582
e2c57e56e989e85778e8d15459cc1eb61f59c091ea2bc8c2434e3f760d282c93	0	0	0.000138	0	0.000138	3.27e-05	3.27e-05	0	3.27e-05	3.62e-05	0.000334	0.000172	0	0.000473	3.27e-05	0.001716	0.000103	6.89e-05	0.000463	0.000439	0.000501	0.003596	0.002519	0.001004	0.000333	0.000673	0.001222	0.000602	0.004535	0	0.001539	0.005177	0.005729	0.005875	0.005059	0.017921	0.042136	0.003	0.029333	0.022068	0.022519	0.041535	0.778914
240fb4edde4895aa70e9918d73d96588cc3cc068a6d67866387697ae62dfb375	0.000136	4.98e-05	0.000284	4.32e-05	0.000931	4.98e-05	9.29e-05	0.00066	0.000533	0.001292	4.98e-05	0.00042	0	0.00156	0.000832	0.000623	0.00032	0.001172	4.32e-05	0.000292	0.00082	4.98e-05	0.00369	0.002059	0.00449	0.001565	0.00339	0.009822	0.000627	8.63e-05	0.003669	0.006267	0.008647	0.017833	0.007384	0.007914	0.00674	0.018418	0.046703	0.01449	0.038034	0.008308	0.779608
9fbeeccdf9ffed278fa25d1df57890b9ddf5136859a64877fa027b814ad0c07b	0	0	4.14e-05	5.49e-05	0.000129	4.14e-05	0	0.000346	4.64e-05	0.000498	0	0	4.14e-05	0.000247	0.001401	0.000134	0.0004	0.002468	0.000129	0.000124	8.76e-05	0.000217	0.001842	0.00277	0.002796	0.002246	0.004732	0.001359	0.001088	0.000139	0.001197	0.018982	0.002243	0.003757	0.010367	0.004275	0.010175	0.005388	0.043055	0.024148	0.033953	0.040114	0.778968
659f211906aa66979ff748c2e5fd2452440382d28c00ebc1231e5a62321b16be	0	0	0	0	0	0	0	0	0	7.79e-05	0	7.79e-05	0	0	8.39e-05	0	0.000356	8.39e-05	0	7.79e-05	0	0	5.83e-05	0.000168	0.000142	0.000871	0.000518	0.00183	0.003059	0.000259	0.000711	0.002822	0.00159	0.00917	0.005633	0.001531	0.001171	0.000292	0.040748	0.052869	0.029998	0.064463	0.781338
9f90bd8298b1d58041e18edc3da9e50d86f8a71669938bc3814f4cbd2e934afa	0	0	0	5.85e-05	0	0	0	3.66e-05	0	0.000113	0.000197	6.47e-05	0	0.000146	9.88e-05	0	2.53e-05	0	0.000253	0.000351	9e-05	0.000492	0.000149	0.002547	8.73e-05	0.001996	0.000588	0.000389	0.001645	0.00046	0.0015	0.01298	0.007469	0.003441	0.007706	0.004404	0.001376	0.002644	0.042397	0.035508	0.050904	0.039545	0.780339
a5f047755d9b3befc4f10ce14b7432427f5cb9925a2acd87499f1eb5f6f925a3	0	2.97e-05	6.24e-05	2.97e-05	0	2.97e-05	0	2.97e-05	2.97e-05	0.001341	0.000179	0.000225	2.97e-05	0.001226	9.21e-05	8.92e-05	0	7.22e-05	0.000767	0.002721	0.001735	0.000604	0.001321	0.000184	0.000249	0.001181	0.000955	0.0039	0.003271	0.000306	0.002949	0.002119	0.006567	0.004188	0.004432	0.023227	0.00817	0.001428	0.026652	0.056298	0.025497	0.035048	0.782766
fb74fcbaa779c00e64ee158d24468b2bec80c8cd312fa81a6039920b14bbc8c3	0	0	0	0	0.000155	0	0	0	0	7.37e-05	0	0	0.000442	7.37e-05	7.37e-05	0	0	7.37e-05	0	0	0	0	0.000151	0	7.37e-05	0.000221	0.000221	0.008013	0.000589	0.072531	0.000295	0.001572	0.004358	0.0006	0.000446	0.000368	0.000305	0.058469	0.025029	0.005918	0.024159	0.004545	0.791245
99926911b1274d2e406d8f3eb353451438e300643d7068f50d3618bc0831157e	0	0	0	0	0	0	0	0	0	0.000118	0	0.000173	5.88e-05	0.00026	8.67e-05	0	0.000311	9.68e-05	0	0.000533	0	0	9.68e-05	0.001177	0	0.000156	0.001737	0.002003	0.000301	0.000242	0.000854	0.003662	0.002509	0.004794	0.001021	0.00109	0.002943	0.062696	0.081389	0.00953	0.018284	0.008621	0.795257
c5e91dc5fd385e6cc6bcbb32965b66eb6ed385a2ea00f582ece881cda8c74458	0	0	6.86e-05	0	0	0	0	4.42e-05	0	0.000179	0	0.000201	0	0.000179	0	2.56e-05	9.42e-05	0	0.000114	0.000128	0	0.000669	0	0.000775	0	0.001313	0.000205	0.002918	0.001558	0.003152	0.002313	0.002489	0.001795	0.003362	0.006878	0.008004	0.001611	0.000615	0.025103	0.039503	0.035314	0.073292	0.788097
8e6072bea2515abaed34dd32bde3e9a8f20ac8c79621bc9a755ee29f396ee011	0	0	3.78e-05	3.78e-05	0	4.7e-05	0	0	0	0	0	0.000283	0	0.000795	0	4.7e-05	0.000321	0	0.000132	3.78e-05	0	0.000474	0.000207	9.4e-05	0	0.000171	0.00141	0.001246	0.001755	4.7e-05	0.000266	0.002685	0.004497	0.006261	0.001605	0.002422	0.009926	0	0.05275	0.033045	0.038766	0.053893	0.78674
2d76b4785967d327934007fab489f2c46da4bdd3a3001b463972cc6db156129e	0	8.12e-05	0	8.12e-05	0.000226	0	8.12e-05	0	0	0.000115	0	0.000277	0	0.000226	0.000211	0	0.000115	0.00032	5.47e-05	0.000115	0	7.54e-05	0.000362	0.000313	0.000704	0.004745	0.001215	0.005425	0.000496	0.007678	0.003035	0.003472	0.001702	0.001424	0.008192	0.006907	0.000906	0.000644	0.029206	0.044812	0.073145	0.018605	0.78503
626aa02cb3663feeda534e802ea56f3ee474ab2ff2bd3587b0b96433efae1598	0	0	0	0	0	0	0	6.11e-05	7.88e-05	4.5e-05	4.5e-05	0	0	4.5e-05	4.5e-05	4.5e-05	0	0	0.000288	9.01e-05	4.5e-05	0.001222	0.000368	0.002912	0.000124	0.002905	0.000108	0.001403	0.002227	7.88e-05	0.004103	0.007731	0.004758	0.010821	0.00538	0.02722	0.009708	0.000552	0.029647	0.034168	0.033485	0.034184	0.786105
7abcc95732eeb114b4f91a27e5fff81013739d3db95b55c0236be8f8ab8da961	6.87e-05	0.000253	0	0	0	0	0	0	0	6.73e-05	0	0.001243	0	0.000764	4.62e-05	0	7.11e-05	0	0	6.73e-05	0	0.000137	0.00014	0.000115	0	0.000479	0.000151	0.000689	0.000205	0.000137	0.000441	0.003092	0.001877	0.003137	0.000969	0.004039	0.002547	0.000488	0.025577	0.060097	0.071444	0.034157	0.787503
4280cc1bbbf31b62a0ad88540b77db203745fefc2769caa5aac551791c511fa0	0	4.8e-05	0	0	0.000116	0.000116	0	0.000177	0.000248	0.000166	0	0.001291	0.000178	0.001235	0.000341	0	0.000116	0.000302	0.000457	0.000246	0	4.8e-05	0.000177	0.004846	0.000237	0.00246	0.000833	0.003589	0.003597	0.000118	0.000573	0.016092	0.004265	0.005449	0.012323	0.001459	0.027651	0.003651	0.021799	0.02017	0.029994	0.047747	0.787887
38427e1c6952ec56b46e9fbc1f90932b8c4c0729bb23bb5b73c98d77f4532751	0	0	0.000135	9.01e-05	7.08e-05	0.000191	0.000406	0.000259	0	0.000145	0.000246	5.54e-05	0.000168	0.000137	0.000478	0.000228	0.00031	0.000959	0.000675	0.000159	0.000159	0.001364	0.002438	0.003882	0.003455	0.001638	0.001895	0.001614	0.001664	0.0088	0.003457	0.006036	0.007212	0.007983	0.015918	0.008625	0.025483	0.015127	0.017688	0.012626	0.022373	0.035791	0.790057
5a5005da7f676dae61e8aefa815236cdd05f2df94de8911a44dbd52b2bf3a6e8	0	0	0.000209	3.28e-05	3.29e-05	0	0.000471	0	0	0.000103	6.58e-05	0	0	0	3.29e-05	2.85e-05	6.58e-05	0.000234	0.001114	0.000176	0.000127	0.00114	0.001017	0.000743	0.001695	0.002487	0.001351	0.004025	0.000467	6.14e-05	0.006085	0.001733	0.009058	0.021426	0.012209	0.009636	0.002272	0.002348	0.039044	0.018256	0.043552	0.031796	0.786903
53cb1ed9ef4d1683cb535207b7da9707610432280958b2fa7def92722d0ce809	6.44e-05	7.97e-05	0	0	8.33e-05	0	0	0	0	0.000212	0	7.97e-05	0	0.000543	0	8.33e-05	0.000486	0.000163	0.000383	0.00025	0	7.97e-05	0.000167	0.000469	0.000167	0.00071	0.001096	0.000667	0.000554	0.000212	0.00036	0.002551	0.002261	0.003904	0.004328	0.002324	0.000565	0.027842	0.05688	0.022567	0.030276	0.044756	0.794836
6745a7e75d9370ea66b139b30e64d586b0a73216b27b37705f57d82480f1ffd3	0	0	0	4.64e-05	0	0	0	0	0	0	4.64e-05	6.6e-05	0	0.000163	4.64e-05	0	6.6e-05	0	0.000377	3.52e-05	0	0.000297	0.000577	0.000694	4.64e-05	0.001838	0.000415	0.001928	0.000456	0.000363	0.004012	0.004161	0.001245	0.000998	0.004945	0.019912	0.004103	0.001738	0.009419	0.04675	0.058167	0.045717	0.791372
e5a8fef94390b86dcccc6cfc73a94aee2892b9f187de15e45539425ec06b74b6	0	5.04e-05	0.000228	0.000147	0.000297	0	4.03e-05	0.000177	0.000101	0.000321	0.000137	0.00018	0	0.000482	0.002107	0.000617	0.000839	0.00187	0.000206	0.00133	0.001559	0.000319	0.007356	0.000278	0.004342	0.003242	0.006681	0.001326	0.004465	8.05e-05	0.002039	0.002657	0.009502	0.01052	0.018598	0.012183	0.006326	0.009769	0.020478	0.023602	0.016101	0.037071	0.792377
504f89dc8856adc9135695ca77acde8dd38d1f683774f9c9e54c887329750d2e	0	9.4e-05	0	6.27e-05	4.01e-05	0.000223	0	6.27e-05	0	0.00026	6.27e-05	0.000586	0	0.000266	0.000118	0.000205	3.13e-05	0.000415	0.000163	0.000711	0.000448	3.13e-05	0.000295	0.001286	0.000905	0.001986	0.000512	0.001371	0.000769	0.000103	0.002793	0.003779	0.010555	0.007278	0.006119	0.004311	0.006758	0.055123	0.016749	0.011088	0.05366	0.00678	0.803999
1d5b085370a9ee2551a5d5ec035dfef0ed97ccf52018421d91b7209d57c23856	5.86e-05	5.86e-05	6.32e-05	0	6.32e-05	0	0.000117	0.000122	0	0	0.000126	0.000117	0	0.000122	0.000483	5.86e-05	0.001083	0.000293	0.000375	0.000117	0.000239	0.000234	0.001638	0.002815	0.001651	0.00425	0.000844	0.002076	0.002292	0.000496	0.004883	0.003514	0.008577	0.010755	0.0223	0.007008	0.002152	0.004222	0.02613	0.014185	0.021898	0.060898	0.793686
36ce7fc5d4fbcae3bd0a7a775e0780063d752f38674bfc874a629f98bad54a30	0	0	0.000634	0	4.95e-05	7.8e-05	0.000123	0.000308	0	0.000506	0	0.000303	0	0.000516	0.001023	7.8e-05	0.001084	0.001137	0.000321	0.000152	0	0.001067	0.00315	0.00455	0.002751	0.000662	0.009205	0.001553	0.000677	0.000148	0.00197	0.007282	0.000246	0.00118	0.015243	0.003689	0.037547	0.000819	0.052086	0.010703	0.014653	0.033088	0.791418
f22dc3adbb08bb48ccebb0162a609179da1bb44ae42e39ace7c96817541fb855	0	0	0	0	4.3e-05	0	6.46e-05	9.94e-05	0	0.0003	0	4.3e-05	0	5.63e-05	0.000129	0	0.001838	0.000144	0.000185	0.000122	0	0.000336	0.000108	0.002931	0.000258	0.005352	0.001903	0.001075	0.001775	9.94e-05	0.001092	0.008525	0.000752	0.000809	0.010444	0.001513	0.008094	0.000431	0.045904	0.032498	0.019086	0.059553	0.794439
18e86f8145e856c9ba4e7747b63a436dbee9403766561585fff3d5c84ae51495	0	0	0	0	0	0	0	0	0	0	0	0.001169	0	0.000584	0	0	0.001169	0	0	0.001753	0	0	0	0	0	0	0.002336	0	0.014019	0	0	0.006425	0.016939	0.001753	0	0	0	0.007594	0.00292	0.040303	0.041472	0.063667	0.797897
c5ba35314929ab6cdbf10b65b39ae1c3548b4f8a1bf973e49dd6d1dfa0e3e822	0	6.82e-05	0	0	0.000191	0	0.000263	0.003028	0	0	0	4.43e-05	0	0.000117	0.000804	5.83e-05	0.000757	0.003249	0.000878	0	5.83e-05	0.000706	0.000263	0.009844	0.00278	0.007505	0.002245	0.000573	0.000928	8.85e-05	0.005141	0.024928	0.001373	0.002155	0.015797	0.002461	0.005355	0.000412	0.019814	0.027179	0.019498	0.047328	0.794108
69456ab7d2cc73faf09426fbd024a73f755a61dea409d611859cdd361ee90e15	0	8.63e-05	0.000135	4.28e-05	0.000346	0.000108	1.99e-05	0	0.000435	0.000171	0.000639	0	0	1.99e-05	0.00046	0.002249	0.000445	0.000387	0.000459	0.00354	0.003462	0.000829	0.004955	0.001825	0.004407	0.001091	0.002576	0.001283	0.008735	0.000197	0.002006	0.010996	0.019672	0.016521	0.011131	0.01292	0.014594	0.009468	0.010053	0.017486	0.014629	0.024687	0.796936
be8305bd4a23bae1a8b8b70bcc2d0866237ed3515714dab062ab370e97449916	7.56e-05	0	0	0	0.000155	0.000114	0.000114	0	0	0.00228	0	7.56e-05	0	7.7e-05	0.001947	0	0.000575	0.000285	0.000114	0.000994	0.000561	0	0.002213	0.001345	0.003282	0.000574	0.001387	0.004754	0.002198	0.000404	0.001235	0.003998	0.007284	0.01953	0.009981	0.006092	0.000462	0.000929	0.070912	0.020762	0.023924	0.015776	0.79559
3e229e6b9adfc721633a19854c42b205d41b9b0327e41af1f750c1dba492cdd9	0	4.83e-05	0	6.18e-05	0	9.68e-05	6.18e-05	0	4.83e-05	0.00022	0	6.18e-05	0	0.000169	0	0.000107	0.000397	0	0.000193	0.000107	9.68e-05	0.000242	0.000278	0.002298	0.000164	0.000771	0.001328	0.002166	0.001517	9.34e-05	0.002063	0.015784	0.001379	0.00128	0.005491	0.004277	0.016988	0.001037	0.012045	0.026438	0.07907	0.024204	0.799416
ad3eada25629757a383c98721f03a46a915c49e2a59fd8ba0758003fdd552327	0	0.000255	6.42e-05	0.000434	0	0	0	0	0	0.000131	0	7.09e-05	0	0.000134	0.000188	0	0.00109	0	0	5.97e-05	0	0.000123	0.000128	0.000119	6.42e-05	0.000195	0.003661	0.000721	0.001484	0	0	0.004729	0.00855	0.006363	0.000321	0.000391	0.000251	0.004178	0.034562	0.030397	0.040076	0.058722	0.802536
adc0251e89bcecac22bf2f1c7042f69057dffe62307676b35cf85311bd791bfd	0	5.07e-05	2.66e-05	0.000255	0	2.66e-05	5.07e-05	0	0	6.14e-05	2.66e-05	0.001466	0	0.002469	5.07e-05	5.07e-05	0.000623	0.000104	0.000239	0.000309	0.000367	0.000217	0.000532	0.001457	0.000606	0.000452	0.001935	0.000368	0.001321	0.00248	0.001728	0.00286	0.005434	0.003185	0.003671	0.004876	0.000575	0.057512	0.023304	0.020168	0.03095	0.01414	0.816054
a26350458c529b0045370a9f8fbc37438cef374109fe70c2d31f2b05353cdde5	0	2.57e-05	0	2.57e-05	5.59e-05	0.000185	0	0	0	8.67e-05	0.000202	4.1e-05	0	0.000107	0.000295	0.000434	0.00026	0.000261	0.000485	6.1e-05	0.000122	0.000749	0.001614	0.001629	0.000864	0.002436	0.000966	0.002724	0.002897	0.000143	0.00659	0.002821	0.001981	0.003066	0.021086	0.012094	0.010214	0.001169	0.02509	0.021998	0.033469	0.039204	0.804547
096487a1be067426b589281c5a802418126d06d68a623b69a40a255f7dad2556	2.89e-05	0	0	3.29e-05	3.57e-05	3.57e-05	7.14e-05	0.000107	0	3.29e-05	2.93e-05	0.000335	0	0.00023	9.8e-05	3.57e-05	5.82e-05	0	0.000212	0.000131	3.57e-05	0.000685	0.00034	0.002029	0.000189	0.00408	0.000405	0.001094	0.000816	9.47e-05	0.005115	0.005673	0.002372	0.004897	0.014195	0.009343	0.002973	0.002161	0.027989	0.030012	0.03828	0.039481	0.806266
7d08755a3636614c52eeaa5181d7c71a0cae32f7d83e3b1c4e97ace6a6ab6197	0	0	0	0	0.000175	0	0.000134	0.000418	0.000266	0.000169	0	0.000304	0	9.08e-05	0.000203	0	0.000363	0.002817	6.68e-05	0.000136	4.54e-05	0	0.001364	0.001032	0.004826	0.000966	0.001639	0.019757	0.000611	0.007315	0.003007	0.004684	0.003803	0.008326	0.006153	0.002837	0.006626	0.005138	0.047759	0.012691	0.038935	0.013356	0.803987
55930994df110afb1e4322ab7d0e656feff3648ceab768d158dcc5a46cbc19b9	0	0	0	8.37e-05	0	0	0	3.43e-05	0.000113	0.000935	0	0.000771	3.43e-05	0.000915	0	0	0.000144	7.88e-05	0.000264	0.000123	3.43e-05	0.000401	0.000669	0.000172	0.000137	0.000679	0.001085	0.004641	0.000915	0.060349	0.000997	0.002142	0.000688	0.001828	0.003716	0.003822	0.001059	0.000535	0.016932	0.026271	0.028197	0.036782	0.804452
da29801ebd508ecf134503c63111bac2819075bab64918b05d93a935f6b3e3bf	0	0	0	0	6e-05	0	0	0	0	2.92e-05	0	0.000167	3.25e-05	0.000211	0.000138	0	0.000427	0	9.26e-05	0	0	0.000282	0.000398	0.001127	0.000252	0.000344	0.000106	0.006162	0.000282	0.10421	0.000577	0.002148	0.000542	0.000717	0.00335	0.001764	0.002247	0.000305	0.021527	0.007824	0.027999	0.010974	0.805704
3432d1a698abee63364b8528aeee7172e6ed68b3a74b6dab8f0588cc8cb16241	0	5.14e-05	0	5.14e-05	5.14e-05	5.14e-05	5.14e-05	7.72e-05	0	3.83e-05	0	0.000194	0	0.000526	0.000686	5.14e-05	0.000965	0.000479	3.9e-05	0.000725	0	0	0.00044	0.000362	5.14e-05	0.000968	0.005503	0.000181	0.001328	0	0.000129	0.006045	0.001869	0.001688	0.004184	0.001486	0.006905	0.000193	0.016785	0.052991	0.033566	0.047674	0.813615
9519ffb9378297d4fd2e34a0a924a93d992ed7e0ef40185d6a5df7d12433ffcb	0	2.57e-05	8.68e-05	6.01e-05	0	0.00018	0.000117	0.000139	0	0.000133	0.000349	8.09e-05	0	0.000186	0.000273	0.000708	0.00032	0.000144	0.00042	0.000404	0.000201	0.00121	0.000945	0.001597	0.00081	0.000591	0.000941	0.002396	0.003595	0.020077	0.002981	0.0066	0.003722	0.003412	0.008585	0.008916	0.021353	0.001575	0.016951	0.013088	0.034486	0.030999	0.811342
ebad939ff7e6a4386b9779c3ceca1fe567249b1539ba136bd74cb8a923a920a0	2.25e-05	2.25e-05	8.81e-05	7.27e-05	0	5.02e-05	0.000497	8.86e-05	5.02e-05	0.000435	0.000123	0.00029	0	0.00029	0.000294	5.02e-05	9.47e-05	0.000439	0.001342	0.000239	0.000384	0.000924	0.001247	0.002664	0.002521	0.002749	0.001589	0.002236	0.00112	0.002938	0.007222	0.002424	0.006941	0.009196	0.012079	0.007777	0.0119	0.005733	0.033929	0.01524	0.028781	0.020306	0.81561
6df994019ed4e4f29cacb311254e5359c9e1a28bb7846e817618f5f9337da0a0	0	0	0	0.000392	0	0	0	0.000132	0	0.000324	0	0.000132	0	0.000265	0.000132	0	0.000132	0.00053	0	0	0	0	0.000589	0.002501	0.000662	0.001643	0.000927	0.001762	0.000784	0.00437	0.001251	0.009029	0.001378	0.005384	0.006809	0.00518	0.001187	0.000922	0.037417	0.023373	0.048954	0.023719	0.820118
bf1117e6926b31b89b6dd19c049705fcee56e95f4e66571f777568125ba8b400	0	0.000159	3.56e-05	8.74e-05	0.000103	0	0.000119	4.77e-05	4.77e-05	8.71e-05	0.000393	4.77e-05	0	0.000357	0.000384	0.000111	0.000373	7.13e-05	0.000429	0.000552	0.001822	0.000576	0.003263	0.002699	0.003759	0.001651	0.000782	0.000456	0.003435	0.00017	0.006598	0.008867	0.018064	0.012541	0.00824	0.013766	0.002132	0.00231	0.022695	0.012541	0.037315	0.01301	0.819903
b9c6ce079de88dc2416152378001d730553be4250c7d47eba1054289d0d83da9	0	0	0	0	5.81e-05	0	0.00023	6.39e-05	0	0	8.92e-05	4.46e-05	0	8.92e-05	0.000447	6.39e-05	0.000486	0.001409	4.46e-05	0.000312	0.000325	0.000294	0.001076	0.000722	0.003965	0.0006	0.005778	0.000103	0.002322	0.000167	0.000836	0.005624	0.007837	0.010997	0.003803	0.000761	0.001975	0.049028	0.021292	0.007525	0.020655	0.018227	0.832749
c50c39ac2d0fbfdc1bc32e8c33f63833f2112f9bd6d7eb561b82b284df7a8be7	4.85e-05	0	0	0	0	0	0	0	0	0.000243	0	8.35e-05	0	0.000335	8.33e-05	0	0.000459	0	0	0.000257	8.35e-05	0.00025	0.000903	0.003234	0.000634	0.001612	0.003054	0.001111	0.000762	0	0.001254	0.012096	0.008832	0.007084	0.004783	0.004637	0.000932	0.004409	0.018931	0.031446	0.0432	0.025395	0.823848
e095f5af32c3934187516fe2f032ab39ad79bb8b2343e2d0c8ed601d5580f0ab	0	3.88e-05	2.29e-05	3.88e-05	0	5.47e-05	0	2.29e-05	4.84e-05	0.000148	9.35e-05	0.000468	0	0.000333	0.000707	5.47e-05	0.000519	0.000438	0.00012	0.000322	0.000109	5.47e-05	0.000643	0.000468	0.00045	0.000638	0.002026	0.002386	0.000856	0.006825	0.000568	0.005303	0.004132	0.002583	0.003007	0.001864	0.002889	0.013633	0.021231	0.017765	0.055539	0.027337	0.826264
21dc3b3cbf33b9d728c8101991a3791190b7726dcb89084f21d33f2f7c67b86a	0	0.000221	0	0.000221	0	0	0	0	0	0	0	0.0021	0.000879	0.000221	0	0	0.000331	0	0	0	0	0.000221	0	0	0	0	0.000331	0.017097	0	0.111189	0.00011	0.000773	0	0.000443	0	0.00011	0	0.011141	0.017763	0.004193	0.007728	0.003529	0.821399
5ef3de92c5d03f890a851247408a073ec84c0129adb80c3021c037f87c777fd9	0	0.000144	0.000154	0.000453	0	0	0	0	0	0.000289	0	0.001184	0	0.00203	0	0	0.000617	0.000154	0	0	0	0	0.000308	0.000298	0.000154	0.000298	0.001801	0.001895	0.000915	0.000433	0.000617	0.00211	0.010863	0.008091	0.000453	0.00107	0.000886	0.000751	0.029583	0.023783	0.057821	0.027956	0.82489
76671e67760146cf7327553b5d4977bb8994eeef5c0fb3bca1aa098722b5d881	0	0	0.000177	0	4.93e-05	0	0.000102	2.57e-05	0	8.66e-05	0.000342	0.000103	0	7.84e-05	4.93e-05	0.000192	0.00012	2.57e-05	0.000342	0.000541	0.000461	0.001796	0.001719	0.001306	0.000758	0.001155	0.000607	0.001739	0.003642	0.000173	0.003187	0.006101	0.004698	0.004909	0.006069	0.014208	0.00983	0.000522	0.017892	0.017217	0.020143	0.053398	0.826237
172084ef17d807d0149b3305175c04850ccde262d41cdef691f753090cab8b62	0	5.6e-05	5.6e-05	0.000206	0	9.46e-05	6.9e-05	0.000138	9.46e-05	9.46e-05	5.6e-05	0.000262	0	0.000275	0.000469	0.000245	0.000138	0	5.6e-05	0.000125	0.000339	0.000164	0.001136	0.002064	0.00086	0.003173	0.0004	0.001264	0.000301	0.000314	0.006269	0.003103	0.01238	0.017689	0.006106	0.009318	0.003334	0.011516	0.027684	0.013028	0.042842	0.007261	0.827018
559ad526ac296906316e92aeda5826395d0dc117cb3de29120294eeb1f6d1467	0	4.43e-05	0	7.24e-05	4.43e-05	0	0	0	0	0.000324	0	0.001358	0	0.000184	0.000184	0	0	0.000184	4.43e-05	8.45e-05	5.63e-05	7.24e-05	2.81e-05	0.000962	0.000113	0.004033	0.000447	0.000503	0.000623	0	0.000831	0.011955	0.001686	0.003209	0.005708	0.002231	0.001948	0.001259	0.01678	0.028581	0.072377	0.018014	0.826063
82836de429c56856037b096a619333994c4771a5eb0719649762b2851688aa09	0	0	0.000105	0.000105	0	0	0	0.001382	0	0.000511	0	0	0	0.00057	0	0	0.000616	0.002673	0	0.000315	0	0	0.000525	0.000857	0.001409	0.006103	0.005788	0.000105	0.0012	0	0.002267	0.011996	0.002641	0.003722	0.002103	0.002732	0.001368	0.00234	0.037511	0.034554	0.025903	0.023772	0.826829
3ecce84cf02ce3998d4621dce4421be3500cfd227885fe7c978ae4872bed0cd2	0	0	0.000242	0	4.3e-05	0	0.000364	0.00018	0	9.99e-05	5.8e-05	0.000217	0	0.000217	0.0009	7.86e-05	0.001315	0.001972	0.000203	7.86e-05	0	0.0003	0.004149	0.000708	0.003261	0.001836	0.008801	0.000653	0.001108	4.19e-05	0.002683	0.004659	0.001105	0.001715	0.005277	0.005004	0.00545	0.001073	0.053313	0.018476	0.015837	0.032252	0.826332
2bcd1bccd0af14d68f8d5bfde40b72c1dcdc581aee2df20030579530879da4f2	0	0.000135	4.49e-05	4.6e-05	0.000182	0	0	0.000229	8.97e-05	0.000412	4.49e-05	4.49e-05	0	0.000271	0.000683	9.2e-05	0.001192	0.000409	0.000273	0.000998	0.000136	0.000136	0.000545	0.004459	0.000544	0.00159	0.0026	0.001453	0.005564	0.000183	0.000956	0.003144	0.002501	0.009374	0.018741	0.001948	0.000454	0.001591	0.020112	0.014057	0.042436	0.03356	0.82877
6ef2f6b82d05f2e17a03096789a0e74f425a2326effe438ed45665978d46d319	0	0	0	4.29e-05	0	0	0	0	0	0.000206	0	4.29e-05	0	0.000592	0	0	0.000146	0	0.000292	6e-05	0	0.000936	6e-05	8.58e-05	0	0.000893	0.000129	0.002549	0.001022	0.00012	0.000584	0.001314	0.00534	0.009218	0.004087	0.003425	0.004921	0.000429	0.045774	0.017634	0.028582	0.041153	0.830363
a54bb2e04514807e6079213459571eecb5bcf57a2c4a54496b067b76ee72714c	0	4.94e-05	0	5.55e-05	9.87e-05	0	0	0	0	4.94e-05	4.94e-05	4.94e-05	0	0.000155	0	0.000148	0.000197	9.87e-05	0	0.001542	4.94e-05	4.94e-05	4.94e-05	0	0	0.000346	0.001576	0.000836	0.002445	0.001408	0.000148	0.002221	0.005917	0.000762	0.00153	0.000644	0.01557	0.001333	0.00838	0.053939	0.041792	0.026416	0.832097
f37621b5c7cbf74784d5093166d08e2c380367596c0182537baa78b478d0b02a	0	1.96e-05	5.87e-05	0.00019	0.000305	0.000603	3.91e-05	0	0.000147	6.87e-05	0.000396	0	0	5.51e-05	3.91e-05	0.000776	0.000114	7.47e-05	0.000782	0.000271	0.000538	0.001277	0.000498	0.003243	0.000501	0.000918	0.000281	0.00227	0.005299	0.000305	0.004277	0.01435	0.0019	0.004692	0.008394	0.008962	0.040298	0.001488	0.009698	0.007543	0.016453	0.031982	0.830892
8b5ba8c73fe5b7f41399886a53c638fd252de0f3d7e0b5cd15943d81ace04744	0	0	0	0	0	4.88e-05	0	0	0	7.58e-05	4.88e-05	0.00048	0	0.000796	0.000342	0	0	0.000147	4.88e-05	0	4.88e-05	0.000342	4.88e-05	0.000378	0.000195	0.001664	0.00032	0.001	0.000413	3.64e-05	0.001419	0.002384	0.001786	0.002394	0.007984	0.004663	0.004636	0.020383	0.008146	0.021012	0.055268	0.023677	0.839812
46698229f3d41e8cda1f18f499d391e9ac88102ac7dd3fcd9152af4372c6ba7b	3.26e-05	3.36e-05	3.36e-05	9.47e-05	0.000325	0	7.25e-05	0.000512	3.26e-05	0.000199	0	0.000155	0	0.000327	0.002857	0.000106	0.000858	0.000902	6.62e-05	0.000476	0.000135	0.000176	0.001537	0.002979	0.000991	0.001533	0.002824	0.00148	0.000997	0.000106	0.000568	0.011125	0.015892	0.017389	0.007653	0.00246	0.005298	0.013339	0.02321	0.007411	0.031337	0.008713	0.835766
f6598bced8539666635c847a553146edc6d09fe30e9f0ba12a55a343fd32ce73	3.2e-05	0	0.000352	0	4.41e-05	0	0.000416	0.000155	0	0	0.000221	0.000112	0	0	4.41e-05	8.81e-05	0.000241	6.74e-05	0.001393	7.06e-05	6.73e-05	0.002456	0.003507	0.000679	0.001765	0.000414	0.000761	0.001317	0.00053	0.0013	0.007655	0.002472	0.001464	0.001854	0.005401	0.033781	0.008835	0.00091	0.01895	0.014842	0.033559	0.019039	0.835209
040777215e84cfe9388decbd74cc703f41fcf89313eb54a7506e2c243a27ff40	0	0	0	0	3.84e-05	0	7.68e-05	0.000209	0	0.000165	0	4.7e-05	0	0.000214	0.000667	0	0.000308	0.004191	0.000242	0.000201	0.000214	0.000173	0.000652	0.00167	0.003607	0.009824	0.003724	0.000873	0.000307	0.000162	0.002217	0.003568	0.000728	0.000553	0.012471	0.002244	0.002078	0.000346	0.037779	0.036633	0.018962	0.014714	0.84014
8665c5ee8401f695955818d0340db74e966d51ced7750b8ed21e4bce1d71c58f	0	0	0	0	0.000711	9.49e-05	9.16e-05	0.000323	4.82e-05	0.000232	0	0	4.82e-05	4.35e-05	0.000662	0	0.000187	0.000365	9.49e-05	4.51e-05	0	0.000415	0.002394	0.001515	0.003873	0.001224	0.001492	0.00629	0.000135	0.007258	0.00286	0.001933	0.000883	0.002957	0.012713	0.014424	0.004128	0.003567	0.030672	0.010808	0.016457	0.026258	0.844796
90c598ef0efdb79e00c3d656c17baf962dca2fe44903ce5489842de680b468de	1.99e-05	0	0.00014	1.99e-05	9.39e-05	0	0.000192	0.000118	4.21e-05	0.000128	4.43e-05	0.000144	0	0.000135	0.000136	0.000142	0.000418	2.22e-05	0.000633	9.98e-05	4.43e-05	0.000656	0.000835	0.00268	0.000828	0.000966	0.000397	0.004592	0.000964	0.004782	0.003965	0.003384	0.004778	0.001019	0.006978	0.009773	0.011337	0.001414	0.019974	0.011199	0.029923	0.030365	0.84662
17a9e9651e6ce8dbaa6f8ae15612d1864b2fbea7b58feabe9ee3b4aca86d6b6c	0	0.000103	0	0	0.000103	0	5.15e-05	4.19e-05	0	0.000216	0	0.000155	0	0.000762	0.000184	0	0.000249	0.000145	0.00028	6.13e-05	4.19e-05	0.000551	0.000457	0.002947	0.000261	0.001141	0.001121	0.001183	0.000614	0.000428	0.002257	0.010356	0.002083	0.004053	0.00479	0.003897	0.001137	0.002725	0.029564	0.015459	0.044211	0.020002	0.848372
6b266302309de09b747a967b8fa8e330e1b4afd922e559ff99597b28e4e9f192	0	0	0	0	5.2e-05	2.45e-05	0	4.43e-05	0	2.45e-05	0.000111	5.19e-05	0	4.43e-05	4.41e-05	0.000137	9.91e-05	0	0.000456	7.45e-05	0.00022	0.001171	0.000151	0.002525	2.45e-05	0.000994	0.000346	0.001391	0.001465	0.000134	0.002841	0.004623	0.003645	0.008378	0.010868	0.013915	0.003178	0.000758	0.014256	0.018063	0.01727	0.041812	0.850807
65587354563d849a8c2c6bb8676563cbb90547792f073b6044405eb6d202e745	0	4.55e-05	0	5.61e-05	9.68e-05	4.07e-05	0.000142	0	0	4.07e-05	8.12e-05	0	0	4.55e-05	0.000184	0.00025	0.000146	0.000703	0	0.000691	0.000619	0	0.001779	0.00033	0.004733	0.001768	0.003107	0.001266	0.001796	0.000687	0.004082	0.004643	0.013697	0.003571	0.002746	0.010445	0.006377	0.002651	0.006908	0.034351	0.02794	0.012882	0.8511
9a629308ab8ae6d39434eab9513b9c9be8303e3e7b7416a2c2958f4d77002083	4.92e-05	0	0.000113	0	0.000147	0	0	0	0	0.000137	0	0.000113	0	0	7.07e-05	0	0.001072	0	0.000104	0.000113	0	0.000396	3.3e-05	0.000358	0	0.000174	0.00074	0.002411	0.000306	0.000179	0.000137	0.003696	0.000439	0.000682	0.007168	0.001316	0.024599	0.000457	0.039602	0.010289	0.025346	0.028629	0.851123
e3ae45bac69b8297677c5c8d9bd54fb6b96b81ac05b2781a96671fe47168f9c2	0	0	0	0	4.61e-05	0	4.8e-05	0	0	0.000252	0	0.000136	0	4.8e-05	0.000101	4.61e-05	0.00041	0.000277	0	4.8e-05	0	4.8e-05	0.000475	0.00054	0.000554	0.000136	0.002084	0.003393	0.002451	0.000868	0.000473	0.003389	0.000866	0.000925	0.001795	0.002175	0.001898	0.000364	0.038072	0.010707	0.059242	0.014038	0.854094
4f3ec553c9197c142ad0d6698b0279ac4fe4fb865dbb25746ca4019521adf8db	3.27e-05	0	0	2.25e-05	0	0	0	0	0	0.000145	0	0.00039	0	0.001161	0	0	2.25e-05	5.39e-05	0.000138	0	1.76e-05	0.000121	0.000245	0.002118	6.8e-05	0.004409	0.000369	0.001536	0.000378	0.000939	0.006076	0.00234	0.000845	0.00068	0.009933	0.009317	3.88e-05	0.000143	0.024127	0.025477	0.037921	0.015838	0.855099
74f9a5ac756fac54d98c56175e345a0a12295d312bbfc935b6d4be1b4a4c07c1	0	0	0.000241	0	5.48e-05	0	0.000171	0.000108	0	0.000259	0	6.09e-05	0	0.00023	9.86e-05	0	0.0004	0.000224	0.00025	4.37e-05	0	0.000416	0.003951	0.001752	0.000733	0.000247	0.00605	0.002145	0.00035	0.000721	0.001136	0.003971	0.000403	0.000527	0.005072	0.005397	0.003572	0.000531	0.042277	0.017324	0.029364	0.016979	0.854941
221176617f61d199b8e3452de20560ae00a3627f7f2733c513a78497c0d4ca57	0	2.15e-05	0.00016	5.8e-05	0	0	0.000101	0	0	0.000217	2.15e-05	0.000139	0	0.000316	0.000197	2.15e-05	0.000424	0.001946	0.000166	9.01e-05	2.15e-05	0.000276	0.001852	5.8e-05	0.002642	0.00411	0.00661	0.001902	0.000538	0.000246	0.004437	0.000178	0.001612	0.000403	0.006659	0.004049	0.000846	0.001042	0.004119	0.033632	0.043531	0.020981	0.85638
6e1ef9a38d5b6759575d05f5548e436f9080870e53199a83c66f813ab41969c8	7.53e-05	0	0	6.13e-05	0.000111	0	0	0	0	0.001019	0	0.000192	7.53e-05	0.000274	0.000131	0	0	0.000248	0.000184	0	0	0	0.000817	0.001619	0.001462	0.000632	0.001131	0.005038	0.000754	0.001104	0.002617	0.003082	0.009578	0.011661	0.002349	0.001903	0.00088	0.003314	0.034307	0.006607	0.050136	0.003115	0.855524
a06abb92795cf0c619ca566b7a940eaeab8b57c49a55d29d1d081c621ec49e60	0	0	0	0.000125	0	0	0	0	0	0.000161	0	0.000125	0	0.000331	0	0	8.04e-05	0	8.04e-05	8.04e-05	0	0.000241	0.000286	0	0	0.000125	0.001064	0.000366	0.000778	8.04e-05	0.000286	0.003844	0.006321	0.001958	0.000161	0.003439	0.000617	0.002544	0.008083	0.052221	0.034843	0.017782	0.863978
903232501502ff844841232cee528f16eaffce227b8ce785f056b367b1110daa	0	0	0	4.44e-05	0	0	0	0	5.14e-05	0.000514	0	0.000177	0	0.000464	8.87e-05	0	0.000499	0	0.000355	0.000154	7.24e-05	0.000215	0.000501	0.00154	4.21e-05	0.001395	0.001394	0.002585	0.000263	0.000124	0.001723	0.004767	0.00247	0.004724	0.005179	0.003949	0.002971	0.00062	0.037446	0.016453	0.031763	0.013284	0.864174
139192cac93d2985cb64d76bc09fe6766dbace56bf1ec7128bbea54edf8e0af2	0	0.000147	0.000128	0	5.84e-05	0	0	0	0	0.000168	0	7.97e-05	0	0.000143	3.98e-05	0	7.35e-05	0.000128	9.82e-05	0	0	0.000238	0.000459	0.002096	0.000355	0.000293	0.000494	0.000444	0.001698	0.000251	0.000433	0.005227	0.002725	0.002238	0.004294	0.003559	0.002646	0.000527	0.051728	0.008659	0.029049	0.017002	0.86452
b5a13bc91f70947b2a431c2ad4a6039d99088cd46598ea1ea518db658202faf1	0	0	0	3.17e-05	4.55e-05	0.000127	0	0	3.17e-05	8.65e-05	0	0	0	7.73e-05	8.83e-05	0.000222	0.000268	4.1e-05	0.000222	0.000114	3.17e-05	0.000316	0.00038	0.001018	0.000266	0.000714	0.000356	0.003458	0.001929	0.0002	0.002898	0.002011	0.002714	0.006917	0.006366	0.011617	0.00681	0.001707	0.02038	0.008364	0.017048	0.032866	0.87028
25b3b46387e1731156958cbffaea723f52d75c37f0ef5a97c683a806cc1bbbcd	0	0	0.000114	0	0.000416	0	0.000207	0	0	0	0	0	0	6.9e-05	0.000228	0	0.000668	0.000138	0.000416	0	0	0.000416	0.000989	6.9e-05	0.002181	6.9e-05	0.002746	0.000733	6.9e-05	0.000183	0.001312	0.000668	0.000827	0.000411	0.000782	0.007311	0.002014	0.019723	0.048996	0.015391	0.010192	0.00886	0.873802
fb0d42692b638da11debbc4e7a545b667c9d8244eaa3229910efb9a392fdb948	0	0	8.12e-05	4.07e-05	4.18e-05	4.18e-05	0	0	0	0	0	0.000183	0	0.000216	0.000149	0	0.000339	9.82e-05	3.66e-05	0.000151	0	0.000164	0.000517	0	0.00011	0.000496	0.001912	0.000653	0.001135	0.000476	0.000266	0.002213	0.00104	0.001514	0.003425	0.001283	0.003226	0.009203	0.00875	0.018846	0.034967	0.035099	0.873328
a93c9ce3b222e9cdef9acc373e2c7d54dfd7e7927fe1107cd59673a8a3144371	0	0	0	0	0	0	0	0.000122	0	0.000649	0	0.000163	0.000163	0	0.00065	0	0.000852	0.001623	0	0.000163	0	0.000163	0	0.001745	0.000487	0.001543	0.012174	0.001297	0.000325	0.00069	0.000325	0.001866	0.000731	0.00065	0.00475	0.000975	0.000771	0.00804	0.02183	0.021381	0.023617	0.019727	0.872532
d547e4e69dd21b5e94a0ed0a0240def8d6f0c472c80924279edb22abe78f7da2	0	0	6.06e-05	0	3.12e-05	9.36e-05	2.95e-05	3.12e-05	0	0.000284	0	0.000219	0	0.000192	0.000123	6.6e-05	9.17e-05	3.12e-05	0.000156	0	0	0.000282	0.001308	0.000831	0.000677	0.00063	0.000788	0.001575	0.000485	0.000369	0.000675	0.002019	0.001119	0.002132	0.004494	0.003267	0.012964	0.001604	0.034486	0.010339	0.026122	0.020609	0.871816
4c5020c859f85846bbb8763a09f79954d18f300a4c094fa36be70e021c0ff2a0	0	0	6.29e-05	0	0	3.12e-05	6.12e-05	0	0	6.12e-05	3.28e-05	0.000115	0	7.55e-05	2.27e-05	0	3e-05	6.12e-05	0.000388	0.000199	0	0.000797	0.000846	0.001182	0.000746	0.000389	0.000232	0.002693	0.001995	0.000505	0.002534	0.008083	0.0013	0.001677	0.004214	0.006268	0.001071	0.001155	0.024286	0.006795	0.034246	0.025312	0.872534
88ef30d6b773fc9c891452e64b9bf298fc01aa0a83694bed294df157305ac861	0	0	0	0	0	0	0	0	0	0	0	6.64e-05	0	0.000138	0	6.64e-05	0.000271	0	6.64e-05	0.000204	0	0.000204	0.000138	0.000398	0	0.00047	0.000551	0.000608	0.000536	6.64e-05	0.000408	0.001016	0.004697	0.001077	0.00384	0.000398	0.001343	0.000133	0.020449	0.015899	0.036327	0.035117	0.875512
1e8b64a153eb118de35df2053980ba24ceddb7b8cce86648a9ac0ebdf8cd63ca	0	0	0	0	0.00053	0	0	0.000308	0.001844	0	0	0.000308	0	0.000308	0.001145	0	0.001283	0.00123	0	0.000308	0	0.000223	0.000223	0.000922	0.000614	0.000922	0.003296	0.017049	0.002681	0.001506	0.000308	0.003911	0.002374	0.002151	0.001452	0	0.001199	0.000976	0.051629	0.003626	0.014129	0.011025	0.872524
0b8253f16d08dfdac96395a8914d6a665bd0999f4c367f7d3e546949b55471c7	0	0	0	0	0	0	0	5.62e-05	0	0.000376	0	0.000997	0	0.001586	0.000113	0	3.48e-05	0	0.000146	6.96e-05	0	0.000139	0.000152	0.001491	0	0.000643	0.000301	0.001513	0.000842	0.004776	0.000513	0.007903	0.000808	0.000282	0.003177	0.000547	0.002393	0.000783	0.008074	0.013662	0.044044	0.028588	0.875989
ca3ea209eaf591e1dc535a3cd018bfd8e1e2399fecc6e632f37a1ca410d38ab9	0	0	0	0	0	1.95e-05	2.81e-05	0	2.73e-05	0.000171	5.84e-05	1.95e-05	0	0.000197	1.95e-05	0.000151	0.000138	0	0.000186	9.12e-05	8.25e-05	0.000687	0.000477	0.000433	8.04e-05	0.000588	0.000552	0.002335	0.003108	0.000506	0.001116	0.001199	0.001052	0.000899	0.004291	0.004992	0.004965	0.000712	0.019407	0.011894	0.035978	0.027352	0.876189
1d708858761623f9f85bbf065123e929777b225f23320f94ec7605eee85bc338	0	0	0	0	0	8.93e-05	5.52e-05	0.000368	0	0.000317	0	0.000385	0	0.000679	0.000161	8.93e-05	0	0.000373	0.000145	7.19e-05	9.99e-05	2.81e-05	0.000396	0.003379	0.001367	0.001106	0.000459	0.001363	0.001189	0.000826	0.002136	0.005912	0.001371	0.001393	0.004082	0.003081	0.001784	0.010446	0.029121	0.009024	0.0271	0.014017	0.877588
94a59647c55aa7939d10643f6538f869aaaf2a9178c55e7e33a383cf9976f628	0	0	0	0	0	0	0.000156	0	0	0	0	0	0.000156	0.000398	0.000242	0	0.000588	0.000277	0	0	0	0.000156	0.001504	0.001918	0.001193	0.001227	0.001418	0.002074	0.000588	0.015383	0.002853	0.001886	0.000398	0.000277	0.005517	0.003597	0.004255	0.000467	0.047923	0.01057	0.004945	0.015277	0.874758
3ec62007cff3682c441713e6e1bd1e46fa187f87b51c090c7735b1485e5beb81	0	2.41e-05	2.06e-05	4.82e-05	0	0	0	0.000628	4.62e-05	0.000447	0.000107	0.000249	2.06e-05	0.000385	0	0.000131	0.000104	4.97e-05	9.71e-05	0.000499	0.000284	0.000165	0.000357	0.001415	0.000687	0.000497	0.000333	0.001387	0.003326	0.000363	0.000834	0.010338	0.003808	0.002348	0.002377	0.00288	0.002172	0.010894	0.010926	0.014639	0.0298	0.018626	0.87869
2848db0817a79dfe5946b9ec4716d2c578aa62d5175fe7d40d299c035d12903c	0	0	1.77e-05	0	4.34e-05	4.4e-05	0.000141	6.48e-05	0	0.000214	0	0.0001	0	0.000176	0.000894	0.000236	0.000323	0.004388	0.000379	4.71e-05	0	0.000233	0.000449	0.001453	0.00202	0.007297	0.001744	0.002024	0.000725	0.000695	0.001211	0.002871	0.000301	0.000666	0.011545	0.002171	0.004959	0.000295	0.018377	0.022202	0.015859	0.018061	0.877774
32bac5e73a265d8c20085a0c7ac3b05b80be363a4f2422baf045cd9ca2e7e1a3	0	0	3.23e-05	0	3.23e-05	0	0	4.16e-05	0	0	0	5.76e-05	0	0	0.000334	5.62e-05	0.000146	0.000129	0	0.000162	0	4.16e-05	0.001058	3.23e-05	3.23e-05	0.000326	0.001336	0.001652	0.000552	0.000293	3.23e-05	0.002317	0.000832	0.000541	0.001787	0.006926	0.005411	0.003918	0.015409	0.017866	0.042013	0.01687	0.879764
17181d7fe040db5c84185fc8abb21d10dbcdd2856c391d2c426d742de95b4cb0	0	0	0	0	0	0	2.61e-05	0	0	2.5e-05	0	0	0	0	2.77e-05	0	0.000242	0	0.000206	2.77e-05	0	0.000409	0.000279	0.001965	0	0.000578	0.000219	0.003749	0.000348	0.000891	0.000389	0.007519	0.000163	5.26e-05	0.006753	0.003164	0.001338	0.002197	0.00793	0.012856	0.014896	0.050128	0.883623
b195c8da0d3d0b456d7fcfe995f9f9a57f7c82525a9020afd42b4cc281493f38	0	0	0	0	0	0	0	0	0	0	2.59e-05	0	0	2.59e-05	0	2.59e-05	3.61e-05	0	2.59e-05	0.000182	2.59e-05	0.000113	0	0.000201	0	0.000361	6.15e-05	0.000366	0.004239	6.15e-05	0.000113	0.002161	0.004017	0.006204	0.003487	0.000682	0.003428	0.000182	0.010811	0.014936	0.010777	0.052441	0.885011
3612a7067905cba66dcb05f513d852dedfb5b57ecdf77e0082add638ed3c4d38	0	0	0.000263	0	0	0	0	0	0.000263	0	0	0	0	0.000525	0.001302	0	0.001302	0	0	0	0	0.000263	0	0.000263	0	0.000263	0.002604	0.002878	0.000263	0.00105	0.000263	0.001313	0.001838	0.000263	0.000263	0.000525	0.001302	0.003414	0.045978	0.010176	0.023843	0.009902	0.889684
441a69bf64165684d424148898078989021ab5ce819d807530e45322f7d9be1b	0	2.07e-05	2.07e-05	7.42e-05	0	8.28e-05	0	0	3.57e-05	5.54e-05	5.81e-05	0.000245	0	0.001012	0	4.03e-05	3.57e-05	0	0.000134	0.000326	0.000115	0.000217	0.000146	0.000262	1.78e-05	0.000454	0.000112	0.000606	0.000908	6.1e-05	0.001286	0.000993	0.003335	0.009088	0.001987	0.004882	0.00298	0.003517	0.020607	0.011645	0.033688	0.009457	0.891496
680eaf4eba94d5c99184660058ca47fbdfd9448127cf3d53cfe4c8f04a9de336	0	0	9.67e-05	7.74e-05	0	0	0	0	9.67e-05	0.000431	0	0.000147	0	0.000421	9.67e-05	0	0.000302	0.000406	0.000174	0.000464	0	0.000483	0.001906	0.000193	0.000886	0.000892	0.002012	0.005265	0.000147	0.001714	0.002521	0.000417	0.000266	0.000205	0.001222	0.007793	0.000307	0.000362	0.023614	0.01903	0.031756	0.005455	0.89084
78f568cf0078df2a01cde8fb4529b3f5e52765825e2986ea53c24224b450538f	2.09e-05	4.41e-05	0	0	8.01e-05	0.00014	0.000272	0.000467	5.92e-05	9.14e-05	0	5.92e-05	0	3.53e-05	0.002218	2.09e-05	0.000168	0.0005	5.62e-05	0	8.01e-05	2.09e-05	0.001252	0.003515	0.006255	0.000532	0.000313	0.001758	6.27e-05	0.000259	0.001602	0.001115	0.001173	0.003286	0.004036	0.001022	0.004044	0.007711	0.041086	0.001365	0.020542	0.001764	0.892975
345a694b6f6ad11d45668c38be761f84dfb04d3f98de7b63084b047394c8d654	0	0	0.000353	0	0.001019	0	0.000323	0.000137	0	7.8e-05	0	0.000137	0	5.93e-05	0.000393	0	0.000134	0.000252	0	0	0	0	0.002244	0.000221	0.003536	0.000129	0.001259	0.001684	0.000126	0.000266	0.000992	0.00011	0.000474	0.000902	0.000699	0.002673	0.000119	0.002459	0.045297	0.00305	0.037494	0.000651	0.89273
57b1e00b13608584fe0d8a83f64e9867a11e31d088dd49ef24be84c2b42a481b	0	3.27e-05	0	0.000148	0	0	0	0	0	9.74e-05	0	3.2e-05	0	0.000455	0	0	3.27e-05	0	0	0	0	7.8e-05	0.000299	0.000798	0.000189	0.000331	0.000147	0.001768	0.000557	4.53e-05	0.000817	0.001567	0.001648	0.003224	0.001089	0.002917	0.000136	0.002229	0.020944	0.00728	0.048901	0.009064	0.895173
5a1fa04626be5230249c93027ad05c4e64604376f27f6b8eeeb789af20bf82b5	0	0	0.000115	4.22e-05	0	0	0.000139	6.1e-05	0	0.000181	0	0.000157	0	0.000389	0.000399	0	0.000667	0.000176	3.9e-05	4.22e-05	0	0.000137	0.000799	0.000376	0.000537	0.000112	0.001023	0.001445	0.001019	0.003776	0.000465	0.001032	0.001103	0.002317	0.005168	0.001036	0.001196	0.003083	0.037764	0.004344	0.021711	0.012401	0.896747
ca06241205e41f45c4cbb28adf8babeee9891d4b772a215745481a201ea07fa8	0	0	0	0	3.5e-05	0	0	0	0.000105	0	2.59e-05	3.5e-05	0	3.5e-05	3.5e-05	0	0.000403	0	7.01e-05	5.03e-05	3.5e-05	0.000514	0.000177	3.5e-05	7.01e-05	0.000122	0.001222	0.000753	0.001042	0.000288	0.000823	0.001055	0.000999	0.004526	0.000454	0.002778	0.000871	0.001046	0.034383	0.012419	0.017283	0.016209	0.902103
8380b7647a1632604e661fbb74e45894a1ebf797970734dcd4c205c954d6366c	0	0	0	0	0	0	0	7.24e-05	0	0.000369	0	0.000637	4.94e-05	0.000507	4.28e-05	0	0.000356	0.000101	0	9.22e-05	0	4.28e-05	4.94e-05	0.00122	0	0.000915	0.001432	0.002281	0.000905	0.001082	4.94e-05	0.009681	0.000566	0	0.002802	0.000377	0.00078	7.24e-05	0.013727	0.01975	0.02036	0.017814	0.903867
90e516ac6e41a4fe36d485ae01d31425eb10444945cd6e0b54669fff38c58450	0	0.000162	0	0	0	0	0	0	0.000499	0.000337	0	0.000721	0	0.001882	0	0	0	0	0	0.000661	0	9.18e-05	9.18e-05	9.18e-05	0	9.18e-05	0.001128	0.002001	0.001346	0.001294	0	0.001664	0.001537	0.003754	0.001084	0.00058	0.001086	0.001917	0.03643	0.011089	0.015521	0.008521	0.906418
9692242157386ac9a5c320706271e43261131639658c8f26f903686a4045ea3b	0	0	2.5e-05	0	0	0	0	0	0	0.000184	0	0.000176	0	0.00013	3.17e-05	0	0.000291	3.32e-05	0.000374	0.00035	0.000144	0.000218	0.000546	0.001655	0.000133	0.000472	0.00122	0.001589	0.000855	0.000219	0.001158	0.003585	0.005263	0.00361	0.003629	0.005162	0.003499	0.004855	0.010896	0.006983	0.02164	0.012713	0.908364
88219730c482615db59170d31d0ddcba6e0a4f6a6ae8b0ceb247f2a8c7e4ba12	0	0	0	0	0	0	0	0	0	5.22e-05	0	0	0	0	0	0	0.002233	0	0	0	0	0.000248	0.000352	0.000825	0.000104	0.001064	0.000404	0.004449	0.000508	0.00033	0.00066	0.001199	8.25e-05	0.00033	0.005408	0.002676	0.003028	0	0.016151	0.011941	0.009627	0.029451	0.908874
ca993dea679b3069efff225f4680def44d89775d6b3fda8ae0947eef41a67e28	0	0	0	7.92e-05	0	0	0	0	0.000138	5.87e-05	0	0.000255	0	5.87e-05	0.000138	0.000138	0	5.87e-05	7.92e-05	7.92e-05	0	0	0.000275	0.000628	0.000472	0.000748	0.000451	0.001339	0.000651	0	0.000352	0.003717	0.003023	0.003832	0.004968	0.000689	0.002523	0.002814	0.012366	0.01025	0.028133	0.01163	0.910056
440c1e91e2bf09ab89a70a1db1191b24c9deec81f672686bd7db450c511f37f5	0	0	5.33e-05	0.000104	0	0	0	0	0	0.000105	0	0.000345	0	0.000498	0.000107	0	0.000188	5.33e-05	0.000107	5.33e-05	0	0.000291	0.00091	9.42e-05	5.33e-05	0.000476	0.001995	0.001364	0	0.000159	0.000755	0.000524	0.000532	0.000908	0.003306	0.005451	0.000217	0.000694	0.022823	0.016782	0.019586	0.009026	0.912443
3ff0b5c5c1ffc29d89ad665cd7a61644fd64af3e3094e07ad77492ad13671d19	8.24e-05	0	0	0	8.12e-05	0	0	3.21e-05	0	4.06e-05	0	7.27e-05	0	0.000366	0.000895	0	0.000677	0.000868	4.06e-05	0	0	0	0.000744	7.34e-05	0.000448	0.000288	0.002597	0.000998	0.000156	0.000394	4.13e-05	0.000786	0.000719	0.000435	0.002225	0.000871	0.00743	0.001023	0.010513	0.008613	0.033113	0.011295	0.914081
a9aeb52266d7d5efbcde03f53cf6e556e3dfb6f4352e6d7b7f64ba04b1cc2f70	0	0	0	0	0	0	0	0	0	0	0	0	0	0	0	0	5.48e-05	0	0	0.000133	0	0	0	0	0	5.48e-05	0.00042	0.003084	8.89e-05	0.000114	0	0.000169	0.00061	0.000159	0	0.000198	0.000283	0.000392	0.003777	0.026209	0.033304	0.012672	0.918276
9adcbbb15bee15811ff4b419f59742cd58417d5f85f0ae48325246f2c442d004	0	0	0	0	0	0	0	0	5.59e-05	0.000131	0	0	0	0	0	0	0.000131	0.000298	0	0.00028	0	3.52e-05	9.11e-05	0.000113	0.000113	0.000742	0.000393	0.002334	0.000342	0.000197	3.52e-05	0.000147	0.002922	0.001947	0.000594	0.000261	3.85e-05	0.003217	0.013017	0.00454	0.045183	0.002253	0.920591
55ae3695bd2a3f69252b36e984a4027cbd4a2473bec33efc1defb0b080dcc408	6.88e-05	0	9.35e-05	0	0.000138	0	6.88e-05	0	0	0	0	9.35e-05	0	0	0.000207	0	0.000438	0.000393	0	0.000162	0	0.000138	0.001176	0.000551	0.001712	0.000207	0.001643	0.000827	0.000369	0.000413	0.000256	0.002238	0.000714	0.001205	0.000531	0.002745	0.001559	0.002764	0.015857	0.008731	0.018672	0.009499	0.92653
91c90567a5889deea8567f504268f4ac7d82664e4546076e30289965e0faed51	0	8.19e-05	3.05e-05	0	0	0	0	7.15e-05	0	3.18e-05	0	0.000349	0	0.000167	4.09e-05	0	0.000433	0	0.000164	0.000112	0	0.000164	0.00026	0.000429	8.19e-05	0.000136	0.000761	0.002693	0.000318	0.017176	0.000194	0.00099	0.001601	0.002221	0.001119	0.000467	0.000301	0.000891	0.017447	0.006149	0.012687	0.005143	0.927289
35f37f9498740f0388ec7745cc996bdf0438c95f8100f524eeb0f56e2605ddcd	0	0	0	0	0	0	0.000393	0	0	0.000104	0	0.000208	0	0	0.000196	0	0.000797	0.001523	0	0	0	0.000196	0.000808	0.000934	0.001523	0.00143	0.00351	0.001697	0	0.000393	0.000715	0.00179	0.000196	0	0.004013	0.000519	0.000311	0	0.01233	0.007664	0.009842	0.006675	0.942232
a63b71daedaf2a31b68cf5e19e0baffcfb44ab761ca96941147293a758856b68	0	0.000266	0	5.85e-05	0	0	0	0.000313	0	0.00018	0	0.000208	0	0.000354	0	0	4.48e-05	0.000761	0	0	0	0	4.48e-05	0.000897	0	0.000684	0.001348	0.001168	0	4.48e-05	4.48e-05	0.003308	0.001334	5.85e-05	0.000855	0	0.000177	0.000816	0.005119	0.015905	0.012904	0.003867	0.949239
ce9b07642994b37c232f9dadc956963645d1cf7e18e7f6cdbf0939edda034c35	0	2.67e-05	5.93e-05	0	8.61e-05	0	3.27e-05	0	0	0.000522	0	0.000199	0	0.002119	0.000209	5.34e-05	0.000452	0.000111	0	8.01e-05	0.00016	0	0.000484	2.67e-05	0.000781	8.01e-05	0.001107	0.000627	0.000107	5.34e-05	0.00031	0.000199	0.000724	0.001384	0.000623	0.000907	0.000857	0.001424	0.021195	0.002777	0.009924	0.002635	0.949665
38e0b060cd06e68b8a7b98f3d585315c0a7f69e15903be1a19e6772337c4132f	0	0	0	0	0	0	0	0	0	0.000153	0	5.1e-05	0	5.1e-05	9.45e-05	5.1e-05	0	5.1e-05	0	0	0	5.1e-05	0.000727	0.000102	0.001208	5.1e-05	0.000189	0.003084	9.45e-05	0.000335	0.001338	0.002649	0.000386	0.000102	0.000342	0.004807	0.000357	0.001128	0.012778	0.004473	0.007504	0.005733	0.952109
01b07ae5df919c6eece07a89ce4936f55afedc9bea35d7be4cd32c9289471352	0	0.000277	0	5.19e-05	0	0	0	0	0	0	0	0.000104	0	0	0	0	5.19e-05	0	0	5.77e-05	0	0	0	0	0	0	0	0.000213	0	5.77e-05	0	0	0.00011	5.19e-05	5.19e-05	0	0.001262	0	0.005339	0.009669	0.017827	0.002622	0.962255
64e02745e8f6e11a89c448fb6f4d3b6de64db20f5308a036e1a972a2a4425e97	0	0	4.45e-05	0	0	4.88e-05	0	0	0	0	0	0.000233	0	0.000674	9.33e-05	0	4.88e-05	9.43e-05	0	0	0	0	8.91e-05	4.71e-05	0	4.88e-05	0.000333	0.001347	9.77e-05	0.000433	9.95e-05	0.000771	0.000141	0.000235	0.000246	0.000351	0.00066	0.000417	0.01111	0.002818	0.00596	0.002084	0.971474
af987ea39a9193896eccff192f2266270b26c8be57c5815b10cb9466fb403d71	0	0	0	0	7.91e-05	0	0	0	0	7.91e-05	0	0	0	6.09e-05	0	6.09e-05	0	0	0	0	0	0	0	0.00028	0.000158	6.09e-05	7.91e-05	0.003891	0.000122	0.000359	0.000201	0.000359	0.000323	0.000945	0.001437	0	0.000201	0.000158	0.010135	0.001103	0.00557	0.002868	0.971468
eef125ccdd36473e838bb04ed240f0a1544e3d0e827fe4332d32061e4a8c0e8e	0	0	0	0.000115	0	0	0	0	0	0	0	0	0	0.000115	0	0.000345	0	0	0	0.000345	0.000345	0	0	0	0	0	0.000115	0.000115	0.000345	0	0	0	0.000575	0.00046	0	0.000345	0.000115	0.000346	0.003282	0.005353	0.011278	0.003165	0.973241

## Sheet: figure_2_B
caseUuid	Exhausted double negative T cell	Immunosuppressive macrophage Type 1 PD1+	Cytotoxic double positve T cell	Immunosuppressive macrophage Type 2 PD1+	Activated B cell	Activated cytotoxic double positve T cell	Immunosuppressive double positive T cell	CD56 dim natural killer cell	Activated regulatory T cell	Activated natural killer cell	Macrophage Type 1 PD1+	Immunosuppressive natural killer cell	Immunosuppressive B cell	Exhausted double positive T cell	Cytotoxic CD4+ T cell	Activated cytotoxic CD4+ T cell	Macrophage Type 2 PD1+	Activated cytotoxic double negative T cell	Double positive T cell	Immunosuppressive double negative T cell	Immunosuppressive CD8+ T cell	CD56+ immunosuppressing carcinoma cell	Cytotoxic CD8+ T cell	Exhausted double negative T-cell	Cytotoxic double negative T cell	Immunosuppressive CD4+ T cell	Exhausted regulatory T cell	Activated cytotoxic CD8+ T cell	CD56 bright natural killer cell	Exhausted CD8+ T cell	CD56+ carcinoma cell	Immunosuppressive macrophage Type 2	Immunosuppressive macrophage Type 1	Regulatory T cell	Exhausted helper T cell	CD8+ T cell	B cell	Helper T cell	Double negative T cell	Macrophage Type 2	Macrophage Type 1	CD56- immunosuppressing carcinoma cell	CD56- carcinoma cell
bbbff8816635c76b044b1d3cf011c82b5f5cdffbef96c9026c92f162889cd665	0	0	5.11259e-05	5.11259e-05	0	0	0	5.11259e-05	0	0.000102111	0	0.000315789	0.000102111	0	5.11259e-05	0.0004179	0	0.000102111	0.000520012	0.00213146	0.00175509	0.000663794	0.00123493	0.000835943	0.00098918	0.000459571	0.000255348	0.000724234	0.000938054	0.000622123	5.11259e-05	0.00616164	0.0125977	0.00339846	0.00803432	0.00577225	0.00497413	0.0201404	0.0163713	0.0097609	0.0163085	0.860553	0.0235025
33ed28bc9ca4ad4d6483022d4dcbd8f2a99495ccccdca61cd294fcf852b80590	0	7.71255e-05	0	2.95622e-05	0.000160201	7.03829e-05	4.08207e-05	0.000944511	0.000247453	5.81064e-05	0	0.000223539	0.000805125	0.00025486	0.000162758	0.000111204	3.63049e-05	0	6.93649e-05	0.00161512	0.000549724	0.000622733	0.000960059	0.000965536	0.000761317	0.000637698	0.00303	0.00112806	0.00136258	0.00138502	2.95622e-05	0.0097311	0.00546611	0.0032367	0.0036201	0.00561604	0.00616894	0.00832082	0.00581303	0.011179	0.0067792	0.863536	0.0541947
331b14712fc6fc1f7d79f3c05a89d8d3536bca6f882e3ec687c0c46c7139dd76	2.88214e-05	0.000279693	0.000106791	0.000468846	0.000183062	0.000153559	0.000920861	0.00055378	0.000160046	6.78338e-05	3.17245e-05	0.000879912	0.00218545	0.00138208	0.000124767	0	6.05459e-05	0.000203454	0.00242318	0.00459101	0.0176642	0.00217419	0.00240008	0.00247283	0.000494828	0.0035291	0.00410228	0.0022524	0.00343102	0.00632151	0.000127012	0.0284481	0.0158981	0.0190366	0.0134559	0.0274695	0.0133236	0.0212056	0.0138107	0.0133053	0.0116816	0.729543	0.0330468
381b19f23c105e34fc450e2d7388bbda33c5a44dc064d3c8f445931e42a7ad12	0	6.56617e-05	2.35368e-05	0.000190397	0	0.000154245	2.18652e-05	2.35368e-05	0.000524428	4.66062e-05	4.49346e-05	0.000300118	0.00283697	2.30694e-05	5.7468e-05	0.000355914	7.25029e-05	9.20081e-05	0	0.000683396	0.000443556	0.0110845	0.000117504	0.000104074	0.00014104	0.000254914	0.000826317	0.00157143	0.000475431	0.000372258	0.000526571	0.0128925	0.0144009	0.000979331	0.000596997	0.000211854	0.000928902	0.000118642	0.000139818	0.0033035	0.00481958	0.835339	0.104835
03e630a19aa85c9cccd1d98a2fc664a2a92b32b9751246971910d713aa8dc217	0	0.000520551	0.000344598	0.000280194	0.000444127	8.71276e-05	0.00887981	5.63356e-05	8.78841e-05	1.27984e-05	5.63356e-05	0.000353903	0.00422743	0.00107816	0.000277557	8.71276e-05	2.48402e-05	0.000175813	0.00204916	0.0201564	0.138723	0.000222205	0.00507563	0.00150301	0.00132632	0.00878504	0.00146655	0.00151852	0.000894792	0.00424404	0	0.0313136	0.0318925	0.0125426	0.00833216	0.0229075	0.0114184	0.0161505	0.0141268	0.00719026	0.00715808	0.625565	0.00844312
5a51ce537bb6425fa2d736eaa1974f1ccdd31c11663effcb5d6bdd31ff65cc3f	4.94144e-05	0.00012548	0.000271604	0.000424428	0.000297333	0.000871306	0.00238142	0.000273338	9.89833e-05	0	0.000123899	0.000797638	0.00327998	0.00220072	9.90302e-05	0.000224491	0.00017569	0.00132989	0.00215155	0.0072764	0.0267744	0.000869238	0.00739447	0.00468732	0.00203088	0.0069599	0.00458783	0.0107465	0.00142247	0.019683	4.91688e-05	0.0260974	0.0176207	0.0210548	0.0209326	0.0336828	0.0229072	0.0302922	0.0251741	0.0211993	0.0116376	0.640283	0.0214607
093eeacc2ba7c0aabbafc819c9b5a52fda90d07a27ae86303fd01dd80992b659	0	2.96035e-05	0.000540384	0.000250693	0	0.000131523	0.00095455	0.000448899	2.96035e-05	2.21279e-05	2.96035e-05	0.010657	0.000484126	0.000174112	0.000442459	0.000213253	0.000211191	0.00043194	0.00061629	0.00663733	0.0123754	0.0632437	0.00733907	0.00107492	0.00523073	0.0054111	0.000617378	0.00469041	0.00540139	0.00237023	0.00311689	0.00847011	0.0161363	0.0051346	0.00366889	0.00819744	0.00115822	0.0252886	0.0217318	0.0161982	0.0133252	0.672444	0.0750707
8a42903111378a11e9f2442f67c169933b15fae267de43e2d64f7dfd54dfe9cc	0	0	3.30639e-05	0.00011235	0	0.00011235	0	3.30639e-05	0.00011235	0.00088845	3.30639e-05	0.000211621	0.000512006	0.000213074	0	0	0.000364894	4.89521e-05	0.000214351	0.00558544	0.000677329	0.000496198	0.00249641	0.00036011	0.0014502	0.000363863	0.00345951	0.00385329	0.00278606	0.00279253	0.000257764	0.0104813	0.00578297	0.00290982	0.00528088	0.00671759	0.00276246	0.00614977	0.0111932	0.0284959	0.0117899	0.749397	0.131571
b82774a2b3faec98175c686670e187c6625653bb462e1ef0d3d3f9278d8430a9	2.63963e-05	7.63263e-05	2.63963e-05	0.000284585	8.09362e-05	0.00020234	0.00121839	8.09362e-05	6.68644e-05	0	4.04681e-05	0.000197731	0.000942454	0.000263608	0.000107332	0.000198669	5.18547e-05	0.000930344	0.000146053	0.00377109	0.00539802	0.000183659	0.00122769	0.00091827	0.00129473	0.00808692	0.000829619	0.00430416	0.000548016	0.00276375	4.04681e-05	0.0139109	0.0271377	0.00875162	0.00348792	0.0046026	0.00224095	0.00776376	0.00849777	0.00522292	0.00881659	0.741806	0.133453
f46166a10bfd7f2a093593c844a7a6fa9f5046d70f7797fad43ff03ab4b67f1f	9.36984e-05	0	0	0	0	0.000142474	0	0	0.000179422	0.000152974	0	0.000767044	0.000102021	5.09531e-05	0.000142474	0.000130146	5.09531e-05	0.000841061	0.000116026	0.00898239	0.00025659	0.00125682	0.000487162	0.000814893	0.00174565	0.00137039	0.00390389	0.00110835	0.00154619	0.00112551	0.000321663	0.00741601	0.0196698	0.0114274	0.00309492	0.00252985	0.000218047	0.0138572	0.0151849	0.0332408	0.0218447	0.722636	0.123191
7b0c8dfa6b9544a245bfc284072f42c59b4479e6d8880cb6b0a5fc5dd6f1d790	0	0.000132939	0.000279428	0	0	0.000139714	0	0.000139714	0.000139714	0	0	0.00277439	0.000139714	0.000139714	0.000398817	0.000412367	0	0	0	0.00164993	0.00139058	0.0345299	0.00194966	0.000811425	0.00326576	0.000824951	0.00236202	0.000692012	0.002209	0.000279428	0.000139714	0.00510956	0.0123875	0.0151732	0.00289402	0.00209615	0.00110438	0.0197216	0.0301931	0.0186421	0.0330535	0.694116	0.110709
6dc60d6b9635ceb4bd717f4f242fa4d61824ee6824ebfdc5cfe0e72068bc69e1	0	4.17972e-05	0	0.000122551	0	0.000125476	0.000501905	0.000123471	0	0.000242406	0.00011927	0.00120592	0.000121275	0.00020623	0.000121275	0.000321067	0.000282427	0.000121131	4.17972e-05	0.00383065	0.0140384	0.00106502	0.00112082	0.000643871	0.000447466	0.00159953	0.00180204	0.00175347	0.00247469	0.00265239	0.000161652	0.0212697	0.0156971	0.00571686	0.00415512	0.00496973	0.000446775	0.0044763	0.00484709	0.0210907	0.0128186	0.721074	0.14815
450a959f07cb9d169539fd0ea6e51c9220e083b0bbdbc2a198c43a29dd2faf4c	0	0.000181374	0.000506268	0.000227442	0	0.000138084	0.00312132	0	0	0.000138084	4.6068e-05	9.2016e-05	0.000506268	0.000506268	0.00141305	0.0002301	9.2016e-05	0.000276168	0.00555243	0.0242869	0.042458	0.00027339	0.0121064	0.00160538	0.00676493	0.0264911	0.000322116	0.00155657	0.00216316	0.00253134	4.6068e-05	0.00844318	0.0357118	0.042854	0.00546851	0.069293	0.00375758	0.0650518	0.0730752	0.00462095	0.013035	0.511134	0.0339229
1f2a0816188511ffcbdaea6250f0fe5efeca9facfb383ea41fb8a4641cff9509	0	0.000128055	0.000269602	4.12466e-05	9.50395e-05	0.000390146	0.00270766	0.000773467	0.00013387	0.000207696	4.2778e-05	0.000575211	0.00250729	0.0015938	0.000388262	0.00116031	4.60935e-05	0.000733153	0.00138835	0.00890016	0.0386216	0.000137818	0.0129749	0.0036829	0.00244104	0.00935471	0.00682016	0.0119395	0.00157724	0.0127323	5.1009e-05	0.0377652	0.060333	0.0302717	0.0250185	0.0453428	0.0114806	0.0201411	0.0164284	0.0103303	0.0121112	0.542163	0.0661986
9d397172fe68301316d24fcb34e76b300a79c6a3f1d9e6643673f9923427a6b2	0	0	0.000341831	2.77964e-05	0	0.000172066	0.00111254	0.000126152	0.000188667	3.60381e-05	2.77964e-05	0.000484772	0.000334062	0.000298407	0.000546787	0.000608645	0	0.000511992	0.00109128	0.0035519	0.0138798	0.0165915	0.00783643	0.000677136	0.00189863	0.00755269	0.00243814	0.00317933	0.000932624	0.00333274	0.00135172	0.0258072	0.024096	0.00944087	0.00844506	0.0201354	0.00077118	0.0229199	0.0185499	0.0311658	0.0162863	0.627896	0.125355
a58f558e69d49b0da8821f8728066151eaf6983c5191924219a6f58dd48d9382	0	0	0.000159615	0	0	0	5.58191e-05	0.000215434	0.000215434	0	5.58191e-05	0.0031983	0.0205349	7.96962e-05	0.000358792	0.000406769	7.96962e-05	0.000382892	7.96962e-05	0.00116433	0.00163527	0.0590318	0.000989187	0.000956957	0.0021771	0.000390574	0.000486465	0.000590261	0.00208166	0.000191334	0.00742215	0.00272707	0.00464063	0.00208934	0.00402678	0.0013876	0.00843681	0.00856368	0.0120007	0.00824605	0.0109801	0.675859	0.158103
5f6a94638c8d2f798e8d5ea25ceed2c62397497c1612f49139e12e4e36586519	0	5.55655e-05	0.000379076	0.000105382	0.000287863	4.98168e-05	0.000105382	0.000253993	0.000109391	0.000589043	0.000158481	0.000189212	0.00042379	0.000496048	0.000691895	0.00090142	0.00032162	0.000290473	0.00112765	0.0016694	0.0136672	0.00105087	0.00987842	0.00196779	0.0029913	0.002456	0.00135353	0.00248516	0.00325416	0.00436791	0.000322784	0.00590833	0.0131809	0.0143311	0.0138445	0.0359848	0.0077207	0.0254208	0.0259312	0.0171273	0.0498981	0.613183	0.125469
d9ef3063f4c8ef41754ae10542b0f1402fa2181bba5dd7b93f70d3a233164649	4.75891e-05	0.000207449	0	0.000334988	0.000372414	7.18208e-05	0.000353684	0.000652661	0.000346531	0.000290471	0.000173176	0.00221806	0.00082326	0.00118196	4.75891e-05	0.000211018	4.75891e-05	0.000822295	0.000847174	0.00149904	0.00139301	0.00207955	0.000681319	0.00590513	0.00113284	0.00193722	0.00616891	0.0030838	0.00598553	0.0156944	0.000237351	0.025714	0.0547313	0.0136007	0.0243334	0.011297	0.0310624	0.0374902	0.0195181	0.0233241	0.0526154	0.548988	0.102477
ce848eaef8d21addcdd46278e24652e03bf12be9a6d81a732afbddacd0a60376	0	2.75866e-05	0	0.00020958	0	2.75866e-05	0.000101698	3.70555e-05	0	6.46421e-05	0	0.0186495	0.000619904	0.00017589	0.00124228	0.00299347	0.000601178	0.000506778	0.000313	0.0100133	0.00736951	0.0663411	0.00257921	0.00301295	0.00672257	0.00586683	0.000978684	0.0021648	0.00163125	0.00180438	0.00339833	0.0111512	0.0182794	0.0059215	0.0239486	0.0110907	0.0070278	0.0678198	0.0952656	0.0584868	0.0607107	0.444375	0.0584699
7a0c5ad4af0e6685387f273a09c9abbd57166ef107122cdfdf877062c5b78978	7.96447e-05	0.000288179	0	0.000447468	7.96447e-05	0.000159289	0.000537246	0.0017899	0	0.000318579	0.000149156	0.00244573	0.000586321	0.00101531	0.000228801	0.00054738	0.000298312	0.0104896	0.00115433	0.0258553	0.00560488	0.00228466	0.00240662	0.029311	0.0114133	0.00450496	0.000745611	0.00344058	0.00495243	0.0165722	0.000537246	0.0350939	0.0233792	0.00822519	0.038748	0.0181247	0.0130368	0.0435512	0.0571962	0.0223721	0.0221553	0.497882	0.0919921
8074770ddbbb0677cfde2b02c2f85fcaa6f032819e9495e304d60f8a4e75f9db	0	0	0.000206535	3.8455e-05	0	0.000118749	0.000226999	0.000108669	0.000108251	0.00024499	0.000213471	8.24678e-05	0.000162522	0.000296026	0.00129159	0.00128028	0.000265872	0.000819131	0.000281271	0.00648907	0.00948499	0.000115283	0.00489633	0.00160457	0.00767385	0.00418043	0.000564061	0.000884026	0.00471696	0.00101965	8.24678e-05	0.0243809	0.025668	0.00796649	0.00985296	0.0130656	0.00685278	0.0602665	0.0457901	0.0515659	0.0669578	0.527019	0.113157
2a3b1ae6fee67addddb6136a0747350064a2e9fa0ae383182bcd1e681fba5a6e	0	8.23348e-05	0.000152058	9.04051e-05	0.00011954	0.000403536	0	0.000424665	0.000349313	0.000235473	0.00012178	8.23348e-05	4.51297e-05	0.000932731	0.000276078	0.000847416	0.000272865	0.0010541	0.000626929	0.00144007	0.000384668	0.00113902	0.00286403	0.00626724	0.00189214	0.000527006	0.0108297	0.0106426	0.00386221	0.0160297	7.88902e-05	0.0135469	0.0121686	0.0093445	0.0418456	0.0211009	0.00251752	0.042191	0.0250868	0.0421387	0.0376527	0.556707	0.133626
d3161ae957046a41097ff9c1beb1c1073ca0d8ebd8fedaa124126d43b3d7c3d1	3.01529e-05	0.000115696	0.000473918	0.000120448	0	0.000267183	0.00082675	0.000144069	5.92576e-05	0.000309789	8.94104e-05	0.0065025	0.00182626	0.000118515	0.000597777	6.77241e-05	0.000652543	0.000251298	0.00160194	0.00838651	0.00774219	0.0387212	0.00310912	0.00114999	0.0058091	0.00705006	0.000687355	0.000986247	0.00201706	0.00197416	0.00712975	0.0284563	0.037841	0.012507	0.00686257	0.0253886	0.0290651	0.0839394	0.0883435	0.0423059	0.0385846	0.436734	0.0711535
3f35e2db7731e1ca844a8ad9fae5caf345c8bae06dcff94173ac174f740ec55f	0	0.000160712	0.000182274	7.61888e-05	0.000105722	0.000419175	0.000826339	0.000111109	0	5.55546e-05	0.000247519	0.000266435	0.00129947	0.000915279	0.00394021	0.000598553	0.000529925	0.000200375	0.00137293	0.00339801	0.0101938	0.000102699	0.00496567	0.00231763	0.00173897	0.0143074	0.0066799	0.00673288	0.00134577	0.0128403	0.000123823	0.0211762	0.0302196	0.0257023	0.0208915	0.022803	0.0125733	0.0931582	0.0236765	0.0357468	0.0399926	0.488928	0.109077
beed36272664fbeac6847a6d73d17668064033b67ca905a8dcaeea75ca4aee56	4.41756e-05	0.000422087	0.000159159	0.00076823	4.41756e-05	7.68971e-05	0.00145353	0.000280146	0	0.000714983	0.000114984	0.0750851	0.00247663	0.00088014	0.000879412	0.000537163	0.000502228	0.00253514	0.00188218	0.0199506	0.0188255	0.0998876	0.00683531	0.00618767	0.00504007	0.0156029	0.000690866	0.0105736	0.00686321	0.010288	0.0025636	0.061486	0.0358464	0.00743187	0.00962909	0.0210355	0.00656886	0.0272915	0.0274218	0.027112	0.0312988	0.39739	0.0553226
ff672e68a129e9a8c19a0e32d3de83371a77ba20f7e7ec63b44e14347ec6b6ae	3.1801e-05	0.000234403	0.000112677	0.000277474	8.74378e-05	0.00015999	0.000398485	4.37189e-05	0	5.99328e-05	0.000173822	0.000131157	0.000330142	0.000771912	0.0079254	0.00564365	0.000208011	0.00160763	0.00177962	0.0056423	0.00200286	2.81318e-05	0.00214737	0.0126746	0.00640218	0.0142709	0.00201406	0.00179397	0.00180185	0.00476964	8.70328e-05	0.0375071	0.0175068	0.00991108	0.0535009	0.0194037	0.0124721	0.133946	0.0853402	0.0548754	0.0247493	0.407691	0.0694834
884f863c3c72ff78791aa54a1e537817aaa2b61c583a4038505cfcae2f960c9e	0	4.04907e-05	0.000469666	6.47083e-05	8.08945e-05	0.000351401	0.000778823	0.00109386	0.000270942	0.000186876	0.000105199	0.000741518	0.000312176	0.00091842	0.000324239	0.000618948	0.000109114	0.000250671	0.00202111	0.00427179	0.00855373	0.000481226	0.0114576	0.00460548	0.00179647	0.00176151	0.00325713	0.0102389	0.00311597	0.0201453	4.88273e-05	0.0199984	0.0251254	0.017075	0.0190734	0.0705216	0.01371	0.0470961	0.0467937	0.0349798	0.0484366	0.468841	0.109876
00d55fd23af51059ba9d17540763698b5cf72da93e0930b319e7859625aae82c	0	0	0	0	0	0	0	0	0.00105013	0	0.000506261	0.169513	0.000103254	0.000137783	0	0	0.000378819	0.000575318	0	0.000378819	0	0.0664425	0	0.000688913	0.000299753	0	0.000506261	0.000575318	0.00678932	0.0012297	0.000853632	0.00369144	0.0309851	0.000485532	0.000241037	0.00016197	0.000378819	0.00203154	0.00188717	0.0289619	0.0160719	0.513825	0.15125
018260145de41a491dda85fb7aac5bccd32fe4b8bec34874c39ea839ffc7ea6a	0	0	0	6.13016e-05	0	6.13016e-05	0	0.000152736	6.13016e-05	6.13016e-05	0.00011687	0.000526168	3.02937e-05	0.000248727	0.000250829	0.000179951	0.000187586	0.000371331	6.13016e-05	0.001776	0	0.000121271	0.000337083	0.00126911	0.00100106	0.000426883	0.00159081	0.000248727	0.00173604	0.00107428	9.09769e-05	0.00202469	0.00304298	0.00408529	0.00184394	0.00236205	0.00179912	0.00732529	0.00920265	0.0553497	0.0152619	0.644381	0.241278
a555b4d9007a51d896cae065699957a0610be901bdcfae5e34fcf8ed8ce4cdc0	0	8.81095e-05	0	0	0.00022515	2.99148e-05	0.000110229	0.000138509	2.99148e-05	0.000176385	0.000301528	0.000138509	0.00147583	0.00021574	0.000232904	0.000216055	0.000325608	0.000210304	0.000332296	0.00049411	0.000500013	0.000123197	0.000722579	0.00226627	0.000512011	0.000876174	0.00241026	0.00102114	0.00119479	0.00370838	0.000241011	0.00391785	0.0131574	0.00575714	0.0126602	0.00490339	0.0187176	0.0101136	0.00599653	0.0139593	0.0301543	0.629345	0.233001
47a1b2bc9af7d67832622daddf2b15c80f2a2fc0efb016bbf824e93f6a29f045	3.89534e-05	6.34192e-05	0.000723504	7.60848e-05	2.46412e-05	0.000242338	0.000476342	0.000126949	6.25082e-05	0.000100726	0.00015159	0.0118374	0.000234466	0.000915595	0.000975451	0.000693536	0.000212341	0.000493644	0.00478973	0.0078235	0.00226059	0.0236054	0.00627402	0.00210365	0.00184512	0.00291629	0.00194535	0.00220348	0.00221308	0.00226324	0.000597306	0.0104143	0.0171255	0.0140058	0.0143774	0.0303412	0.00715778	0.0377112	0.0248518	0.0329981	0.0287315	0.530158	0.173838
65753108b2a44d523c51714dfe96b868b30d53668448013a53b2a7aa9dbdd661	0	0	0.000827422	0	0.000480297	0.00140267	0.000198041	0.000481036	0.000414946	4.21079e-05	4.21079e-05	0.00140517	0.000438189	0.00107803	0.00403161	0.00372957	0.000120074	0.00149549	0.00145675	0.00072638	0.00339885	0.00939993	0.0240309	0.00182191	0.0068913	0.00277189	0.00184523	0.0190837	0.00188781	0.0100944	0.000253049	0.0104383	0.0109277	0.0067275	0.0418024	0.0392153	0.0166345	0.0724828	0.0176861	0.0327638	0.0345849	0.472319	0.144569
6d11ef3ecc9c21a23c076a236e790a4e3c9e5c46bb62bdb0661d722481549dc0	0	7.45445e-05	0.000133494	0.000195989	0.000103977	0.000133494	0.000480431	0.000333812	0	0.00122794	0.000364832	0.000766008	0.00105876	0.00105113	0.00110156	0.00103119	0.000183344	0.000939832	0.00167702	0.00381445	0.00878755	0.000493527	0.00722587	0.0042308	0.00346294	0.0106939	0.00482531	0.00206373	0.0114943	0.00642223	0.000320655	0.0347813	0.0226981	0.0396308	0.0340408	0.0481448	0.00964093	0.0950037	0.0807062	0.072078	0.0381873	0.367267	0.0831285
a4536a9fdbcf08025cc374a85314b760cd9a5fb99f4cc6d7edeb2eaea8f036d9	0	0.000244768	3.91676e-05	0.000214264	4.25894e-05	0.000449254	0.00121096	0.000221229	0.000309028	7.79531e-05	9.12216e-05	0.000633368	0.00111848	0.000622906	0.000287357	0.000548014	0.000178639	0.000561546	0.000782486	0.00703947	0.0117024	0.00116986	0.00493589	0.00218566	0.00296995	0.0034237	0.00785029	0.00470817	0.00248372	0.00996687	0.000556789	0.0510413	0.0425892	0.0277037	0.00912033	0.0283055	0.00253363	0.0190169	0.0173983	0.0490242	0.047075	0.4854	0.154165
3107b482994699e1b8ee8ebc2ba95ea31143a85199631744f1ad56344ec0715a	0	0.000107367	3.70908e-05	0.000146587	0	0.000148455	0.000162297	3.70908e-05	7.81788e-05	0.000306006	0.000140362	0.0034352	0.000314645	0.00106713	0.000286949	0.00042601	0.000433263	0.00129532	0.000636839	0.00407033	0.00202027	0.111014	0.00447068	0.00549807	0.00272261	0.00322541	0.00762016	0.00400989	0.00289142	0.00829179	0.00319219	0.015904	0.023222	0.0178017	0.017938	0.0324448	0.00743055	0.0363736	0.0379458	0.0253338	0.0543835	0.437146	0.12599
7d3386f5eb0434ca949484fb66f85024ca05c2f55743e0dc958954a587a42c21	0	5.072e-05	0.000223867	0.000282697	0.000101301	0.00276104	0.00298147	0.000919882	0.00112095	0	0	0.000752341	0.00424107	0.0043635	0.000346433	0.00269004	0.000359027	0.00237655	0.00580289	0.0116454	0.0152459	0.000275227	0.00712744	0.00456968	0.00402123	0.0127361	0.00270725	0.0241834	0.00214221	0.0234616	0.000308307	0.0441921	0.0476008	0.0115621	0.0330754	0.0525952	0.0185683	0.0439167	0.0247283	0.0635125	0.0487965	0.380823	0.0928312
149800b809426dcc2fa8ac8cbb82ac50ba94a6ec2d24314eaa664d3c48eb1a9c	0	0.000108153	0.000308584	0	0.000833703	0	0.000416738	0.000617397	0	0.000216307	0.000941857	0.00032446	0.00105018	0.000308584	0.000757243	0.00208409	0.000108153	0.000833703	0.00134272	0.00520556	0.0026409	0.00064909	0.00426051	0.0163959	0.00447682	0.00710487	0.00114229	0.00301007	0.0140032	0.0062204	0	0.0186996	0.0250055	0.00545053	0.0884074	0.0309846	0.0620462	0.12796	0.113564	0.0618448	0.0738651	0.27412	0.0426905
034a5d007b15ec5e25369fdd2f9719d325cf943d15af31b7821cb7b70ced66c8	0	0	3.65974e-05	0	4.36186e-05	0	0.000105426	3.65974e-05	4.36186e-05	0.000397315	0.000210651	0.000183145	0.00020746	0.000350287	0.00103132	0.000225636	0.000905621	0.000486038	0.000173493	0.00384581	0.00175815	0.000355617	0.000695624	0.00192096	0.00207802	0.00369719	0.000720633	0.00179288	0.00121859	0.00384556	0.000123835	0.00726996	0.0044699	0.00219974	0.00783758	0.00235384	0.00465725	0.0397535	0.0243199	0.0153935	0.00920202	0.606414	0.249639
582f05e6ea33ba9c74301f35215bd4420b039c82255cb6384358caa9aa24b829	0.000178606	0.000134024	0	0.00032077	0	0.000127365	0.00032077	0.00126767	0.000738841	0.000244675	0.000362076	0.000983689	0.000132201	0.000127365	0.000134024	0.00136057	0.00100049	0.000586659	0.00102308	0.00174156	0.00183117	0.0195197	0.00268088	0.00183178	0.00351485	0.00140981	0.00864591	0.00112067	0.00472467	0.00283649	0.0016782	0.0156963	0.0106157	0.0170968	0.017256	0.0140715	0.00229221	0.0240051	0.0246518	0.0636325	0.0354264	0.494958	0.219719
dda84d19af75fd4982a76ea30af337bc1734acaef306a0b6ce6333431e2cf358	0	0.000108044	0	0	0	0	3.10248e-05	3.10248e-05	0	0.000144614	6.20496e-05	5.40599e-05	0.000162104	0.000381328	0	9.31436e-05	0.000108044	5.40599e-05	0.000252659	0.00135924	0.000161003	0.00624979	0.000243667	0.00190252	0.000505724	0.0010399	0.0044911	0.000562258	0.0019739	0.00489564	0.00209483	0.00732117	0.00891866	0.00834031	0.00617642	0.0118034	0.000513815	0.0138722	0.0153302	0.0225264	0.0248167	0.575768	0.277651
49b26ff146ae717707bfa62386424eefd7d4f17826ccf7cc70032fbeee750727	2.84822e-05	0	7.28449e-05	8.87254e-05	0	0.00010734	0.000356908	0	2.84822e-05	0.000237302	0.000247582	7.28449e-05	0.00161079	0.000775784	0.00081334	0.000307242	0.000686734	0.000670606	0.00130342	0.0106965	0.0140303	0.000111424	0.00309341	0.0024924	0.00368546	0.0120065	0.000664733	0.00169853	0.00192655	0.00291137	0	0.0150758	0.0272864	0.0145932	0.0130805	0.0256594	0.0150854	0.0791329	0.0606421	0.0300354	0.0424831	0.420475	0.195725
9177c664402e80cefaffea34ee57372b677e2f8b9d2ba2a003a695462194c2e4	0	9.85425e-05	9.85425e-05	5.21797e-05	7.93862e-05	0.000148752	2.71371e-05	0.000259161	0.000131369	0.000170003	0.000121851	5.21797e-05	0.000758031	0.000469692	0.000620626	0.000650729	2.50426e-05	0.000200858	0.000576272	0.00102421	0.00121223	0.000201237	0.00221488	0.00255647	0.00183686	0.00294445	0.0017874	0.00204876	0.00205497	0.00445853	0.00017793	0.00818943	0.0172995	0.00698742	0.0183927	0.0103969	0.00958878	0.0417928	0.0205717	0.0111653	0.0332042	0.5235	0.271853
f1be1ec17e8afc0115c47095bfb029312ad66f5f57d8082180bcadc380454d97	0	0.000137125	0.000136906	0.000156547	0.000192002	0.000694363	0.00134488	0.000506264	6.06906e-05	0.000200825	5.48768e-05	0.000257618	0.00183254	0.0028234	0.000659421	0.000365388	6.56161e-05	0.00172472	0.00423754	0.00282593	0.00638456	0	0.00363712	0.00446086	0.00385507	0.0194509	0.00192663	0.013326	0.00447894	0.0155251	9.59969e-05	0.0193684	0.0335859	0.0110876	0.0596001	0.0334738	0.0134015	0.12799	0.0472848	0.0203375	0.0343111	0.344749	0.163393
9a90230acf76f6317b7c24798b7970aeb3071d06bd6c32c292d987865047f0f5	0	3.70522e-05	0.000650648	0.000200418	6.22619e-05	0.00088522	0.000808181	0.000304787	0.000100167	0.000162429	3.87886e-05	0.000100167	0.00112351	0.00118184	0.000339399	0.000278874	7.7656e-05	0.000236533	0.00104698	0.00245895	0.0159454	0.000150016	0.0162442	0.00188507	0.00294264	0.00335842	0.00119349	0.0138255	0.00186318	0.00945615	0.000162429	0.0202313	0.0139785	0.00677617	0.0267372	0.0217357	0.0211946	0.0406882	0.0153626	0.0281464	0.0167369	0.456372	0.25492
59b56c585ec10c1cf4470c4a52acbc994b63870d4a92b9fa9a1b839ef3126c4a	0	8.93854e-05	0.000264452	0.000240824	6.94148e-05	0.000693643	0.000790721	0.000218319	0.000112916	8.93854e-05	0.000287734	0.0200468	0.000551952	0.00168945	0.000292648	0.0004743	0.000993486	0.00175237	0.000927298	0.00409211	0.00693275	0.113906	0.010215	0.00415723	0.00334529	0.00327916	0.00328263	0.0165263	0.00130262	0.0213166	0.00094468	0.0396108	0.0254421	0.00931583	0.0228655	0.0269006	0.00917588	0.0246956	0.0173415	0.0445785	0.0188451	0.352552	0.189791
43ae74fa7bc7a2608b4996e51f96f693793acb722e731c62f478948e794b8f18	0	0.000415839	0.000112542	0.000398207	0.000637202	0.000119815	0.000514401	0.00101221	0.00034244	7.17844e-05	0.000273113	0.000859079	0.0015687	0.00135535	0.00101473	0.000609615	0.000355998	0.0004847	0.00187245	0.0135017	0.0197342	0.00724723	0.00747048	0.00499613	0.00484161	0.0120328	0.00417412	0.00486891	0.00381838	0.0106311	0.00250634	0.0292478	0.0276631	0.0243695	0.0320652	0.0400228	0.0729183	0.0745852	0.0836481	0.0511857	0.0390698	0.271819	0.145564
66fc72b1e846efa1e0b5b68459f40da503ed88fc1a2be68bd148305aaab3312d	0	0.000209471	9.1746e-05	0.000144927	5.8553e-05	5.8553e-05	0.00033441	0.000170405	5.5897e-05	0.000456115	8.39038e-05	0.000618145	0.000397262	0.000387705	0.000184178	0.000297413	0.000135998	5.8553e-05	0.000498542	0.00109092	0.00438464	0.00506595	0.00300382	0.000766048	0.000775355	0.00374077	0.00062808	0.00149563	0.00230306	0.0038751	0.00229164	0.0150203	0.0114487	0.00258602	0.00575879	0.0120514	0.00295992	0.0103803	0.0077142	0.0145787	0.018527	0.548546	0.316766
4b78e6ec3abaa587301b27539bf343b347633bd0a04b466f41454f4fd824d124	5.8041e-05	0.000130009	2.01725e-05	0	0.00107827	0.000195539	0.000145677	0.000455599	5.40171e-05	0.000527037	0.000204145	0.000224311	0.00204054	0.00103084	0.000394675	0.000446601	0.000406309	0.000213413	0.00100179	0.00121255	0.00086802	0.000311746	0.00134154	0.00279774	0.00111467	0.00357146	0.00405703	0.00130021	0.00415494	0.00668928	0.000136946	0.00374143	0.00911932	0.00919524	0.0286123	0.0181811	0.046757	0.0506241	0.0321317	0.0254848	0.0313017	0.443888	0.26478
3d786151368c55a06a753e39aab864c4e053be09c0dc84828e40c11531c939a5	0	0.000327435	0.000402366	0.000120768	0.000831647	0.000751341	0.00372295	0.000386859	0.000139911	0.000431116	9.85969e-05	0.000525288	0.00578259	0.00261387	0.000433883	0.00144161	8.98198e-05	0.00102469	0.00330547	0.0055424	0.0183457	0.00152767	0.010134	0.00590619	0.00255159	0.0174492	0.0061022	0.0149387	0.00398592	0.0301677	0.000182304	0.0312726	0.033322	0.02461	0.0500371	0.0463187	0.0492824	0.0679701	0.0422435	0.0238236	0.0354998	0.282436	0.173921
457e714f3d062a3f0b0563e5091bc9a1864083e363e2209f84557f95f168bc14	0	0.000499652	0.000159058	0.00022384	0.000661327	0.000328907	0.00373352	0.000154307	1.85083e-05	0.000174735	0.000318362	0.000805239	0.0209163	0.00407835	0.000264379	0.000184626	0.000293088	0.00044345	0.00576059	0.0236458	0.053195	0.00109275	0.0091291	0.0126802	0.00261283	0.0270829	0.00802534	0.00533707	0.00673366	0.0447332	0.000885137	0.0206155	0.0380959	0.0472315	0.0387407	0.10528	0.0469924	0.0654937	0.0712126	0.0235344	0.0380223	0.16319	0.10742
b14b3ceb9d4cb909cd3c0644c9ddcfb7297484fb69e55e4b2cc5cd23d07c5f5f	0	9.28411e-05	5.24417e-05	0	0	0.000141413	0.000604796	0.000527833	0.000524576	0.000792134	0.00109336	0.000453118	0.000204207	0.000684549	0.000104762	0.000124455	0.000229217	0.000551837	0.000495085	0.00051748	0.00173732	0.000318831	0.0028162	0.00560036	0.00128661	0.00183467	0.00684868	0.00714841	0.00348776	0.014565	0.000376791	0.0164341	0.0277356	0.0124671	0.0146174	0.0159965	0.00173323	0.0219809	0.0220073	0.0628003	0.0841882	0.405813	0.261012
a1c1fe7a8cb4e1c50b0e6c674000155e7ff948fc93a69eb1d70e1da188ae5d30	3.54982e-05	0	3.54982e-05	0.000138277	0.000250479	0.000318039	3.54982e-05	0	7.56812e-05	0.00021323	0.000238253	4.0183e-05	4.0183e-05	0.000389116	0.000526901	0.000424694	0.000290925	0.000451711	0.000219399	0.00161855	0.00218504	0	0.00127056	0.00112205	0.000978813	0.00192826	0.00165417	0.00420369	0.00218766	0.0065667	5.85879e-05	0.0110449	0.0079605	0.00326274	0.00791989	0.00475751	0.00208776	0.00770384	0.0076727	0.0255124	0.0123136	0.538475	0.343792
ffa66c9f466766e492f44cb6e915cba08149dddddd10439779b960b2da0a27ee	0	0	0.0011601	0.000148309	0	0.00334128	0.00239428	0.000753907	0.0004157	0	9.65804e-05	0.000470107	0.000289741	0.00113313	0.00445039	0.00593254	0.000244889	0.0089087	0.0010445	0.0180284	0.016272	0	0.0197564	0.00640904	0.0496083	0.0238089	0.00114368	0.0275444	0.00124314	0.00977747	0	0.0934836	0.0576111	0.00917306	0.0103169	0.0205634	0.00136586	0.0851019	0.111233	0.180027	0.0831124	0.0771739	0.0664614
588e9b7d88ce9c0bc26dae6554ca363af54b1dfe59900a61c997870755958637	0	0	0.000154399	2.96106e-05	0	0.000143605	0.000438472	2.96106e-05	2.96106e-05	0.000187231	0.000128009	0.00023195	0.00194094	0.000187231	0.00176236	0.00027474	9.83989e-05	0.000828176	0.000507453	0.016055	0.0178902	0	0.0112224	0.00245996	0.017788	0.0104182	0.000412451	0.00336109	0.00175736	0.00405129	0.000213133	0.0368063	0.0403967	0.0153247	0.0100973	0.0366082	0.0342477	0.081295	0.104912	0.0506015	0.063855	0.250881	0.182374
ba69ef4a1eda8ec537e588931ddd9c47c0420537cbc51a361ab79224e67e7a59	0	7.24772e-05	0.000418166	0.00043643	3.62386e-05	0.000779422	0.0014692	0.001059	0.000141469	0.000120138	3.62386e-05	0.000641655	0.000955971	0.0023014	0.000768974	0.000317328	0.000211969	0.00110889	0.00218025	0.00459251	0.00789745	0.000179216	0.00597218	0.0025824	0.00959733	0.00869498	0.00682455	0.0123861	0.00165643	0.014283	0.000243342	0.0399918	0.0180202	0.0280983	0.0238791	0.0275731	0.0079591	0.0480796	0.0325306	0.05504	0.0209538	0.3591	0.250809
3c5bea3f233dda236fbea19f47c94cad5d7afb768d9182015afba162f30cacf8	4.9108e-05	9.60164e-05	6.02764e-05	6.02764e-05	0.000471467	0.000205401	0.00144587	0.00103388	9.60164e-05	0.00119225	0.000397113	0.000434933	0.0021278	0.0028524	0.00100212	0.000600527	0.00105863	0.00120066	0.00808126	0.00754192	0.00930145	0.000145124	0.00615212	0.00458995	0.00496934	0.0107509	0.00179565	0.00482181	0.00668908	0.0194937	0.000205401	0.0279662	0.0377252	0.0185288	0.0250903	0.0643827	0.0690931	0.128099	0.0543112	0.0673876	0.0726131	0.187696	0.148185
8286f9635be59aee1b02e3bf76fa06bb7f1a477dd51c9a4971e4c2157052b7eb	0	0	7.84268e-05	4.54196e-05	0.000458614	0.000202273	0.000639751	0.000345398	0.000807115	0.000233964	0	0.000202273	0.00114258	0.00228214	0.00120969	0.000517991	0.000198509	0.00073555	0.00462698	0.00296799	0.00288533	9.4166e-05	0.00627278	0.015341	0.00153603	0.0063382	0.0170853	0.00349669	0.00143081	0.0303965	0	0.0210166	0.0139386	0.0610053	0.0622069	0.0912641	0.0919784	0.145581	0.119588	0.108786	0.0751191	0.0452738	0.062671
1c7cfbd084269abad7f68c6d83b5067ffd0b62b93c7e4ad3db12851cb24b8baf	0	0	0	7.25815e-05	0	0	0.000144954	0	0	0.00389909	0.000579805	0.000507652	0	0.000942723	0.000652387	0.000144954	0.00310926	7.25815e-05	0.000725187	0.0010151	0.00239289	0	7.25815e-05	0.00079756	0.000579805	0.00130521	0.00152275	7.25815e-05	0.0312803	0.00543795	7.25815e-05	0.0662319	0.0159894	0.00325486	0.00884485	0.0101417	0.00662908	0.0338504	0.0547483	0.386062	0.0947272	0.143467	0.120653
8f10f1f82cf434da2d0ce2049a31ddd32e3873ff7a49d2cec6e521c4ea05e189	0	0	0	0	0	0	0.000583734	0.00116747	0	0	0.000583734	0	0	0.00467019	0	0.00116747	0.00116747	0.000583734	0.00233494	0.00291899	0.00116747	0	0.00875665	0.018097	0.00408646	0.00350273	0.00467019	0.00233494	0.00291899	0.0268534	0	0.0361938	0.017513	0.0140106	0.0700526	0.105079	0.00875665	0.0887334	0.154699	0.265616	0.109165	0.000583734	0.0420314
2bbc6504be2bfd26be14658032f1644351410bba5a7609a72f4d28d26372241d	0	0.000182649	0.000780621	9.13889e-05	4.59972e-05	0.00027472	0.00119508	0	0.000229507	0.00105764	0.000413595	0.000137974	0.000183289	0.00242649	0.00123766	0.000412667	0.000412811	0.000458637	0.00485801	0.0030284	0.00652397	0.000460076	0.00861699	0.00631646	0.00535998	0.00596114	0.00187676	0.00569031	0.00803772	0.0140326	9.20712e-05	0.0164249	0.00698032	0.0150063	0.0239109	0.0496029	0.0129495	0.0743784	0.130481	0.047048	0.0262713	0.287531	0.22902
4aee87b2d74ccacc7f7cf8623259a83ec24d62474d15511844438b5d4e0a9f6f	0	0.00177742	0	0.00577771	0	0	0.000443993	0.000443993	0	0.00177742	0.0186666	0	0.00222287	0.00133343	0	0	0.0271111	0	0.00266686	0.00266686	0.000443993	0	0	0.00177742	0.000443993	0.00933401	0.000889437	0	0.010666	0.00311085	0.000443993	0.0231109	0.0186666	0.0111114	0.00488828	0.029334	0.127111	0.079556	0.144444	0.205334	0.206223	0.000443993	0.0577786
41d04172c8085a0bf2e038ede5c265d4a364d2457b4320f8d20f9c7b9ae61df1	0	0.000320932	0.000284997	0.000336347	0.000124081	0.000693928	0.00135995	0.000805162	0.000314758	0.000972109	0.000738829	0.000801204	0.000732392	0.00252132	0.00153899	0.0003423	0.00108948	0.00487896	0.00389214	0.00383567	0.00724517	9.41385e-05	0.00551979	0.00953994	0.00461786	0.011725	0.00846278	0.0148051	0.00592306	0.0219216	9.41385e-05	0.0367214	0.0272583	0.0319889	0.0329385	0.0535204	0.00888114	0.115896	0.0909246	0.111576	0.0967039	0.126486	0.151573
311dbc56047e17e0f9e4022fdd4851ba51963fd409952940ef876108d914a8cb	0	0	0	0	8.26558e-05	0.000258749	8.62495e-05	8.62495e-05	0.000168905	0.000248124	8.62495e-05	8.26558e-05	0.000172499	8.62495e-05	0.000334374	0.00120376	0.000255155	0.00154173	0	0.00127938	0.000420623	0.00041703	0.00162079	0.00342831	0.00456471	0.000675778	0.00154173	0.0080863	0.000762028	0.00570362	0.00116843	0.00669596	0.00777455	0.00392799	0.00461082	0.00333846	0.00742474	0.0104005	0.0135963	0.0274561	0.0133601	0.489329	0.377724
77fc52286b2ebef0193b88d20f8fdf6ac821c448dbe0d0d73e1459c55b32e9c9	0	0	0.00013976	0.000142057	0	0.000688452	0.000183952	0.000865311	0.000302055	0.000177432	6.44169e-05	0.000401469	0.000368204	0.000373175	0.000452859	0.00070148	0.000166701	0.000950149	0.00012903	0.00336375	0.00126765	0.00718337	0.00166616	0.000644261	0.00298516	0.00192279	0.0100204	0.00635096	0.00172499	0.00364408	0.000710227	0.0197703	0.0082037	0.0126237	0.00648422	0.00274245	0.00246775	0.00890916	0.00595017	0.0449962	0.0146881	0.463927	0.361647
4e920bc1981c6024e381e6198dab6ca0b2318aa4cd6931f33503b5b3c3c05ea1	0	0	0.000846098	0	0.000126173	7.64154e-05	0.00101726	0.00109385	0.000229423	0	0	0.000229423	0	0.000517536	0.000887149	0.000279181	0	0.000135105	0.00173765	0.0028396	0.00362302	0	0.0257364	0.0009906	0.0141578	0.00480273	0.00625744	0.00220543	0.00469118	0.00287212	0	0.0318976	0.0268632	0.0340539	0.0125294	0.0480674	0.00219348	0.0591457	0.057725	0.149517	0.116878	0.17846	0.207318
ea4da812f799be83a5d657fe6a47c1e7e4b0454ee678fe6417eded8848991e0c	0.000251591	0.000383258	0	0.000503182	0	0	0	0.000251591	0	0.00255136	0.0024197	0.00039542	0.000131666	0.00168944	0.000659173	0.00039542	0.00190435	0.00100575	0.00196536	0.00155778	0.00271952	0	0.00260021	0.0199941	0.00280296	0.0085181	0.00612273	0.00145001	0.0126155	0.0130591	0.000131666	0.0147247	0.0200455	0.105846	0.0503043	0.0372626	0.0191575	0.138929	0.194031	0.0732574	0.138628	0.00274404	0.118992
3418e63d6f7e182c7c9db3503cd0a00c78b9e4c08043df17f477f2c512943913	0.000113641	0.000296377	0.000103546	8.04373e-05	0.000237363	0.000115427	0.000697378	0.000748585	2.14231e-05	0.000896216	0.000465424	0.000852131	0.00464853	0.00104569	0.000217187	0.000330877	0.000472744	0.000374714	0.00161081	0.00414034	0.00519783	0.000289215	0.00175266	0.00553631	0.000663981	0.013935	0.00195762	0.00577662	0.00450364	0.00849273	0.000125522	0.0166288	0.0284185	0.0146102	0.0490609	0.0252139	0.0243213	0.0811401	0.0325334	0.0472684	0.0433498	0.277661	0.294093
d0b2342ffd19ce76197e6de498bee038a4bc3da2002581bf185e791492a9dad8	0	0	0.000409553	0	0	0.00031055	0.000236812	0.000214054	0	0	0.000540889	0.000140317	0.000434065	0.00082019	0.00114567	0.000428109	0.00199069	0.000608486	0.00280112	0.00208735	0.000917467	0	0.00527357	0.00136144	0.00925526	0.00614083	0.000981119	0.00227798	0.0028554	0.00200477	0	0.00783279	0.00734279	0.0105177	0.0202099	0.0287686	0.0998952	0.186357	0.107441	0.0435004	0.0568245	0.159344	0.228731
9d513d9c165ffa4ca9eb2f01f899a870723b2334c8f1900b5464d6d86afee7b1	0	0.000127808	0	0.000361155	6.39041e-05	0.000320367	6.39041e-05	0.000971404	0	0.00132241	0.000896402	0.000413672	6.39041e-05	0.000926231	0.00313762	0.00216067	0.000355696	0.00250904	0.000652002	0.00143798	0.00145482	0.000390328	0.00614042	0.00448622	0.00840573	0.00342152	0.00440573	0.00650081	0.0127239	0.00534319	0.000978406	0.0198624	0.00964024	0.00744427	0.0319112	0.022467	0.00874406	0.119138	0.0803612	0.100536	0.060946	0.205558	0.263355
7fe539b598de6dc0cafe2302d2cf04d67c8c28a88e8e6ce99a4df0229ad192d4	0	0	4.73953e-05	5.86146e-05	0.000142186	4.73953e-05	0.000164807	0.000375907	5.86146e-05	0.000974266	0.000519063	0.000737431	0.000331657	0.000153405	0.000260568	0.000392322	0.00096907	0.001348	0	0.00514279	0.00520654	0.000426447	0.00467203	0.000941395	0.00704801	0.00141002	0.00404425	0.00464758	0.00291188	0.00205395	4.73953e-05	0.0310903	0.0231485	0.0186224	0.00327567	0.00538709	0.00611254	0.0116032	0.0181903	0.0734028	0.0355189	0.361335	0.36718
379ce9682d4ebd010d4df1756ce31fa09949eaed7b86cd0947e0fce5730e6e90	0	0.000354403	0.0004847	0.000736068	0.000610143	0.000322018	0.0017656	5.7472e-05	0.000465366	0.000108103	0.000231972	0.000213682	0.00179092	0.00196472	0.000930734	0.00049731	0.0005433	0.0024566	0.00282741	0.0122229	0.0178062	5.7472e-05	0.012703	0.00869439	0.00618664	0.0081542	0.00485206	0.0152948	0.0013383	0.0215434	0.000227398	0.0674083	0.038007	0.0430628	0.0126929	0.0556179	0.0233744	0.0342969	0.0626839	0.0675673	0.0521702	0.169191	0.248486
dc962d13037dea04864e01692e22998c5650fff294d14211405c8aaf07da0db2	0	0	0.000139293	0	0.00155588	0	6.96467e-05	0	0	0.000215365	0.000105572	0	0.000175219	0.00183647	0.000390584	0.000215365	0.000456009	0	0.00494824	0.000139293	0.000808588	0	0.000593223	0.00521426	0.00321308	0.00363314	0.00259864	6.96467e-05	0.00193803	0.0112454	0	0.00529025	0.00385045	0.0136246	0.0465147	0.0629298	0.191043	0.170588	0.115528	0.113713	0.0833542	0.000314512	0.153689
bfb1cbab572b7a0bc83cf63a0711334e95df7ba2ed1a5c8b9b480bb31791178c	2.70691e-05	7.14396e-05	0.00010643	2.70691e-05	0	0.000177602	4.02765e-05	0.000281314	0.000243755	0.000116385	0	8.93955e-05	7.52664e-05	0.000241037	0.00181962	0.00128015	3.11632e-05	0.0015883	7.14396e-05	0.00340645	0.000829814	4.02765e-05	0.00393519	0.00123449	0.00668217	0.00125846	0.00180632	0.0039322	0.00112769	0.00308666	0.000436021	0.0104538	0.011606	0.00296575	0.00890129	0.00728459	0.00220734	0.0175331	0.010983	0.0109322	0.0138003	0.440229	0.42904
6635f6dbe7bfed600ba8c6502c125e9a9c96cae791f9b32e92d08e2481252d04	0	0.000195892	7.15849e-05	7.63212e-05	6.45694e-05	0.000158503	0.000665277	0.00050689	9.42174e-05	6.66537e-05	7.18688e-05	0.000581223	0.000286019	0.000579944	0.000432811	0.000137184	0.000148412	0.000367212	0.00178315	0.00845636	0.00884332	0.0004865	0.00448538	0.0018146	0.00251227	0.00383009	0.00230532	0.00203393	0.00246083	0.00408661	0.000386366	0.0126446	0.0225341	0.0120559	0.0127477	0.0221829	0.0121136	0.032084	0.0240906	0.0169544	0.0239397	0.370139	0.390524
5b97ae7b7dbe55278007fe48ac07b45718532ed22e3dc6d23c91555a6dba39a3	0	0.000112239	0.000227188	2.89713e-05	0.000235713	0.000154212	0.000472429	4.41167e-05	0.000135506	0.000162334	0.000273362	0.000265145	0.000480104	0.000316074	0.000375782	0.000177007	0.000101974	0.000942255	0.000545431	0.00971897	0.0148474	0.000427865	0.0104719	0.0022928	0.00723965	0.000822259	0.00428317	0.00762141	0.00185939	0.00799974	0.000609538	0.0167091	0.0158637	0.0188698	0.0100614	0.0325364	0.0102595	0.0176655	0.0322102	0.0305736	0.0461155	0.327744	0.368148
033b6e52764531433409e06faebce090eb8404114278297a0596038e0b8d6ab2	0	0.000188898	0	0	0	0	0	0	0.000188898	0.00156969	0.000931288	0	0	0.000506153	0	0	0.00216107	0	0.00020505	0.00160513	0	0	0	0.0110688	0.00349519	0.00627514	0.00377801	0	0.00316332	0.00586199	0	0.00228156	0.00361318	0.0449108	0.0174678	0.035335	0.0105964	0.106892	0.293772	0.115262	0.137513	0.0118651	0.179493
c42d2ece76891110edc8424d1ef8e6c71aecbbcea52c82b5e1c75afb9c88f688	1.98452e-05	0.000133979	0.000148794	0.000164636	0.000865846	0.000232962	0.000551658	0.000166292	0.00028589	0.0003159	0.00023664	0.000242823	0.00230619	0.0010026	0.00193141	0.00173904	0.000504367	0.000302915	0.00213868	0.00964325	0.0047836	0.000205746	0.00204977	0.00832289	0.00325197	0.0116083	0.0037305	0.00101807	0.00349788	0.0044398	0.000196334	0.00909142	0.024761	0.0371649	0.0252204	0.0288832	0.0698426	0.073872	0.141451	0.0399008	0.0657668	0.148245	0.269763
60bddfb688804260a3131da9c73f74e9d801c99c37bcfea66e90b627c9a05b2f	0	0.000240975	0.000140928	0.000211523	7.05944e-05	0.000148438	0.000816005	0.00023581	0.000159929	7.40261e-05	0.000147455	0.000151638	0.00344769	0.00128603	0.000377366	0.000424024	0.00017211	0.000198727	0.00231077	0.00246645	0.0038346	0.000265397	0.00124627	0.00413835	0.000489883	0.00602334	0.0156706	0.00176391	0.00211689	0.00688799	0.000499921	0.0204042	0.0218395	0.0339416	0.0278779	0.0271868	0.0149403	0.0559291	0.0292753	0.0270254	0.0386275	0.287166	0.359769
c9dc14dbe53a6af48fa8fcb2154338e3c47f7320a008ca50e4be14c1ac45dd02	0	0.000569065	0.000422485	0.000230928	0	0.000123535	0.000338038	0.00173014	0.000207982	0.00138277	0.000799376	0.000928782	0.000130789	0.000338054	0.00095146	0.000384397	0.000268932	0.0004225	0.00124643	0.00254371	0.00686298	0.00055364	0.0100294	0.00143655	0.00492545	0.00859625	0.00136478	0.00761919	0.0171228	0.00723948	0.000846336	0.0368797	0.0314624	0.00546759	0.0131833	0.0376658	0.010486	0.0731097	0.0351178	0.072283	0.0764842	0.207647	0.320597
51171cd9f7d118f7ba6aafb189a803459bac72b752e4697f1fbd0b895a5df86b	0	0	0.000293812	8.86911e-05	0.00013057	8.12998e-05	8.59981e-05	0.000169873	4.19964e-05	0.000534348	0.000177255	0	0.000332925	0.000812956	0.00115214	0.000179948	0.000736463	0.000500875	0.00229264	0.00205034	0.000798424	0	0.00462786	0.00318288	0.00616497	0.00245703	0.00197549	0.00127699	0.0027391	0.00162714	0.000137952	0.0105409	0.0116853	0.0123782	0.0231668	0.010133	0.0359242	0.0958975	0.0458847	0.0593088	0.0420998	0.258402	0.359929
7e6a7a3d27fe3bc76d706e65ad575a86970624e3356642b073ca285d0b1f7d5d	0	0.00168136	0.000243662	0.000556845	0.0023533	7.81611e-05	0.000850773	0.000210518	0.000207543	0.000357926	0.000257898	0.000120763	0.0181191	0.00670062	0.000523678	0.000293578	0.000383138	7.49402e-05	0.0102563	0.0017294	0.00162419	0.000192867	0.000885792	0.00575779	0.000730988	0.0082064	0.00781225	0.000579085	0.00354804	0.011518	0.00155799	0.00587668	0.0124937	0.0379623	0.0316116	0.0352477	0.109518	0.103635	0.0301507	0.012046	0.0268521	0.189114	0.318079
5d32993ec0a8fece2e538d4c0e73c482aa17d1ba72fa6974e885012c1a97d97d	8.99708e-05	8.44987e-05	2.81662e-05	2.81662e-05	0	0	8.99708e-05	0.000179942	6.18045e-05	2.81662e-05	8.44987e-05	0.000275384	0.000309829	0.000371633	0.00216563	0.000421688	0.000202636	0.000562519	0.00123351	0.000546165	0.000118137	0.00136685	2.81662e-05	0.00458768	0.00208399	0.00623475	0.000287134	0.000326245	0.0276233	0.00122222	0.231626	0.00504257	0.0108525	0.00656858	0.0195598	0.00297412	0.00925052	0.213816	0.165656	0.0314673	0.0386804	0.00333985	0.210524
dcf820b1692ad02b9f78160a62b0907eaaca09f82ade2f7671862827ad1ce93b	0	8.3054e-05	0	0.000407137	0	8.3054e-05	0.000249313	0.000407137	0	0	0.000316067	0.00384957	0.000332367	0.000166108	0.000157824	0	0.000798241	0	0.000498475	0.00329879	0.00811758	0.0365134	0.00155405	0.00115477	0.0025853	0.00426329	0.00121366	0.00222706	0.0161643	0.00705558	0.0289447	0.0302706	0.0170308	0.0186942	0.00304947	0.020097	0.0173534	0.0378399	0.0712902	0.0299649	0.0581754	0.226912	0.348881
049dd401f3b29743d2c65d4dac3c7dfbcec8131d366fcf6417c6b34f34041ee6	0	0.000236156	9.31624e-05	0	0.000354949	9.91237e-05	0.000515629	4.96208e-05	0.000137032	0.000142665	0.000137032	0	0.00192703	0.00065232	0.000192286	0.000198247	0.000180573	9.31624e-05	0.00214033	0.00193931	0.00195135	0	0.00129847	0.00470453	0.00130687	0.00529763	0.00478443	0.00144146	0.00120519	0.00733685	0.0012818	0.0310267	0.0321451	0.0199625	0.0333813	0.0281984	0.106821	0.0903408	0.0636538	0.047096	0.0519321	0.141515	0.314231
1303a45aa75cd5e5a240673c52b511176463090ac4c96f78c25916c8a228e6fa	0	3.38736e-05	0	3.46932e-05	0.000342533	0	3.38736e-05	6.93864e-05	3.46932e-05	0.000134232	0.0001005	3.38736e-05	0.000238675	0.000543472	0.000272327	0.000136093	0.000166024	9.95392e-05	0.000371329	0.000268385	0	0.000133192	0.000170786	0.00193827	0.000136912	0.00223608	0.00648593	0.000236593	0.00344434	0.00252436	0.00067182	0.0066045	0.00716973	0.00943166	0.0168048	0.00646756	0.0154669	0.0272209	0.00988211	0.0240304	0.0340492	0.363294	0.458687
0767283d482f75ab3f044ecfc04148f78266447a75e2e41a5fa60dbbdc0008e1	0	0.000241529	0.000144235	8.05631e-05	0.0020743	3.18359e-05	0.000337036	0.000585849	9.55077e-05	0.00324	0.0033204	0.000160966	0.00150914	0.00105403	0.000409842	0.000273365	0.00335224	0.000715139	0.00262112	0.00212334	0.00298077	0	0.00432289	0.0113414	0.00349541	0.0056228	0.00281964	0.00880503	0.0251789	0.0218058	0.00266602	0.0183201	0.0238272	0.0204191	0.0183069	0.0495813	0.164203	0.0641955	0.123365	0.0730532	0.0870877	0.00043248	0.245799
f85d7b08c570c11a829657069ff52883de1f249156a3c21e2cbe1dff08e18dc0	0	0	0.000293124	0.000135267	0.000270522	0	0.000800109	0.000228348	0	0.00123169	0.00139585	0.000491609	0.00075071	0.000851185	0.00150956	0.000483494	0.000682027	0.00023814	0.00455537	0.00420036	0.00531731	6.47754e-05	0.00337932	0.00180999	0.00627402	0.012975	0.00164506	0.000925515	0.00645539	0.0023168	0	0.0118871	0.0161928	0.0187188	0.0112132	0.0374313	0.0653508	0.17722	0.116248	0.0552032	0.0649521	0.0714202	0.294882
504456e8586e4514d9ef0a690acc70cecce5a3edd0dfd05a2f609477d42b505d	0	7.08467e-05	0.000131394	0.000182266	4.05728e-05	0.000259547	0.000286046	0	4.05728e-05	0.000323959	6.05477e-05	5.54208e-05	2.3177e-05	0.00031829	0.000421295	0.000466997	0.000244784	0.000425734	0.000222296	0.000973306	0.0010836	8.11456e-05	0.00237556	0.00065578	0.00120574	0.00149435	0.000945521	0.0028964	0.000815477	0.0019099	9.08215e-05	0.00896693	0.0114424	0.00649722	0.00490201	0.00599399	0.00177209	0.0108367	0.00763439	0.0198641	0.0173409	0.383143	0.503505
52299d06aa6e792e6d816463baf6cae1b05d394e72e3a8c0c0ab3bf3f06f63e0	0	0	4.34755e-05	0.00019095	0.000936805	0.000113471	0.00108419	0.000490764	0.000513892	0.000390174	6.99957e-05	0.000500089	0.0049358	0.00244557	0.00137119	0.00403195	0.000549997	0.000923515	0.00458332	0.00275583	0.0032381	0.00065535	0.00559673	0.00925798	0.00313537	0.00901495	0.0212949	0.00888088	0.00692722	0.0225346	0.00147046	0.0143191	0.0178455	0.0504261	0.0593271	0.0463162	0.0968212	0.0867936	0.0525534	0.111109	0.061717	0.0104348	0.2744
7f5258f2497f422cb85e9a67808959ad1df345151956908e2b6283744c11f76b	0	0	8.93936e-05	0	0.000171504	0.000175145	0.000443567	0	0	8.93936e-05	0	8.57518e-05	8.57518e-05	0.00147964	0.00235172	0.000957843	8.93936e-05	0	0.00439005	0.000443567	0.00114051	0	0.00254532	0.00503165	0.00106204	0.00361124	0.00156903	0.00139024	0.00305595	0.0292058	8.57518e-05	0.00970493	0.0142215	0.00734592	0.0394021	0.12382	0.0674728	0.175342	0.0974225	0.0515801	0.0789705	0.000693298	0.274474
01a5eed4f6e94de82705d80367178dc4d0a7ef42dbf61faabe158c50a92e86a0	0	0	0	0.000214953	0.00204775	0	0	0	0.000329514	0	0	0.000214953	0.00171824	0	0	0.000214953	0	0.000329514	0	0.00305138	0.00151792	0	0.00153346	0.0164608	0.00372549	0.00206283	0.00411059	0.000544467	0.000758958	0.0198676	0	0.0428714	0.00292218	0.0152276	0.033262	0.0445896	0.171739	0.0677024	0.106738	0.143717	0.0358951	0.00204775	0.274584
b38195ed4845418555b26bb2db07d1619e5be7b6a24f16e9309238e89fcf7b0d	0	0	0.000139329	0.000139329	0	0.000745777	0	0.00149641	0.0018277	0.00130875	0.000889957	0.000187657	0.000187657	0.00280461	0.00729287	0.00566199	0.000889957	0.00359831	0.00121249	0.000745777	0.000187657	0	0.00737472	0.0151056	0.00850537	0.0047291	0.0127247	0.0113338	0.00336232	0.0233897	0	0.0194591	0.0414392	0.032751	0.0606721	0.0313897	0.00098136	0.10341	0.0583682	0.0833161	0.178673	0.00111624	0.272582
0ff951828029f391d4fde41b2c0e2a39bb834216dab04c4df58afe873f338446	0	0.000230812	6.72852e-05	0.000413936	0.000158247	0	0.0010198	0.000521957	2.86184e-05	0.000396182	0.000274865	0.000978414	0.000352851	0.00161412	0.000111232	0.000205469	0.000860058	0.000537252	0.00130721	0.00249913	0.0027278	0.000200417	0.00196662	0.00464036	0.00177555	0.00571002	0.00927595	0.00498181	0.00701656	0.0261977	0.00275544	0.0471048	0.0572536	0.0291522	0.0263992	0.0313697	0.0109646	0.0338894	0.0300406	0.042592	0.042929	0.175461	0.394018
ec677c9db22260ea79bfac9e7ee14be1e35e1edd9db9141be21d7f15914414a3	0.000181601	0.000544827	0.000162343	0.000525569	0.00135535	9.07025e-05	0.000181405	0.00227655	0.00217932	0.00131756	0.00150433	0.000480119	0.000862151	0.00259944	0.000253143	0.000714015	0.00107714	0.00251215	0.00240575	0.00459128	0.000868935	0.000454124	0.00166606	0.0114281	0.00416014	0.00152397	0.0159744	0.00276959	0.015575	0.0252714	0.00144625	0.0133033	0.0168764	0.0129131	0.0350027	0.0389228	0.0399204	0.0200393	0.0243699	0.0661061	0.0772477	0.163258	0.385088
0c82fc2f7f19754b46f994dbfb9b6a905751f260bab8de852c8c2e39e4dc587a	2.54172e-05	0.000168862	0	0.000204006	0.000867166	0	0.000471572	4.25785e-05	0	0.000524719	0.000411352	0.000361041	0.0015644	0.000768317	0.000157247	0.000190855	0.000504784	0.000243812	0.00193006	0.00132492	0.0020291	0.000129057	0.001512	0.00672953	0.000740907	0.00439275	0.000661863	0.000986737	0.00514626	0.00855949	0.00161863	0.00419266	0.0138209	0.0045093	0.0344065	0.0259657	0.0522216	0.0663275	0.0574527	0.0255703	0.0401338	0.213116	0.420016
b79b655f05a301afe6a4429eebd187a7e562b895faed11e15baacd37ea6819d2	0.000123589	9.27122e-05	0.000105007	0.000162013	0.00151694	7.41304e-05	8.7883e-05	0.000206766	6.18356e-05	0.000676164	0.000640179	4.15428e-05	0.000422747	0.00127619	0.000911303	0.000331445	0.00115236	0.000353398	0.00118644	0.000826757	0.000515459	0	0.00636077	0.0101476	0.00635248	0.00448573	0.00718263	0.00468524	0.00715866	0.0141371	0.000446028	0.00144476	0.00533432	0.0338689	0.0366419	0.0753931	0.138215	0.119235	0.138846	0.020908	0.0628622	0.00197071	0.293559
20f052e18f28b778bbd0d5429e4620e4dc598f48ae124ec6f59f40bf7053ac42	0	0.000204257	0.000640516	0	0	0.000136205	0.00458786	0.000252029	6.8052e-05	9.19886e-05	6.8052e-05	0.000272409	0.00264262	0.0014612	0.000964255	0.000460096	0	0.000620136	0.00564796	0.0165976	0.021618	9.19886e-05	0.0111209	0.00304203	0.00577481	0.0207604	0.0025176	0.00779735	0.0019617	0.00999106	0.00107652	0.0414398	0.0243784	0.0608069	0.015118	0.0833266	0.0254016	0.0613608	0.0835565	0.0465133	0.0209148	0.0772408	0.339475
1149ea88c34061085e73ce58f225c3d1efdaebff83ffc55df73275fc60dc0f35	0	0	0	0	0	0	0	0.000197237	0.000259886	0.000259886	0.000199413	0.000620449	0	0.000398826	0.00163091	0.00166348	0.000990999	0.00219477	8.05751e-05	0.00266791	0	0	0.00609216	0.00436492	0.0075947	0.000441138	0.00247305	0.00328315	0.239295	0.00284162	0.0491816	0.00125352	0.0048476	0.0232055	0.0144484	0.0117265	0.0102764	0.0336717	0.10665	0.037864	0.129826	0.00657225	0.292926
0c15efa06aab31053b7860d0810e00abdadcc864898313fa925d95ef12700617	0	0	4.38662e-05	4.38662e-05	0.00015228	0	4.38662e-05	0	0.000148823	0	0.000137258	0.000251375	0.000163643	0.000105086	0.000224862	0.000213499	0.000335777	0.000528466	0.000148823	0.00143167	0.000712706	0	0.000432574	0.00232702	0.00259489	0.000717538	0.00076236	0.00154777	0.00206002	0.00277185	0	0.00814508	0.00773022	0.00242255	0.00369677	0.00320417	0.00455817	0.00965098	0.017622	0.0275366	0.0257929	0.354848	0.516893
2142d774a03396cb1866d99ba8d9481a55c6fdb57a7d340bac2956af15b0ea38	0	0	0.000766919	0	4.04716e-05	0.000466199	0.000276275	0.000684861	0.000487864	0.000389549	0	4.04716e-05	0.000544601	0.000691273	0.00220103	0.000797793	0.000200844	0.00283085	0.00199164	0.00461879	0.00637062	7.5431e-05	0.0199254	0.00228296	0.0175349	0.00412977	0.00113868	0.0135664	0.00299258	0.00910901	9.44516e-05	0.00994063	0.00603372	0.0184524	0.0161812	0.0558576	0.0210795	0.0850121	0.0570907	0.0808417	0.0278518	0.140562	0.386847
e053f9488e0a46dff20bee8b566a0fa57fa05b9a96ae435258eacc86d12de961	0	0	0	7.80135e-05	0	0	0	0.000125303	0	0.000309058	0.000593862	0.00047472	0.000203316	0	0.000189269	4.7289e-05	0.000811115	0.000166186	4.7289e-05	0.00172873	0.000118897	0	0.000189269	0.000641151	0.00134155	0.00153263	0.000271291	0.000125303	0.00261778	0	0.000125303	0.00637148	0.00742307	0.00292243	0.002345	0.00107879	0.00384392	0.0145987	0.0374931	0.0452602	0.0233638	0.334823	0.508739
9e9aee5442d474d5c0b48916e041cc163281f97dfec78d99ce0306dab508542d	0	0.000112107	0	3.74104e-05	3.74104e-05	2.78481e-05	0	0	0.000130393	0.000460969	3.74104e-05	0.000246317	0.000112107	0.000158145	7.46965e-05	6.52585e-05	0.000715914	0.000130393	0.000177365	0.00174896	0.00133719	0.000148707	0.000576443	0.000712976	0.000391261	0.000484903	0.000891332	0.00137466	0.00142287	0.00207657	0.000793278	0.0131235	0.00752597	0.00649537	0.00130392	0.00526382	0.00220758	0.00842444	0.0236398	0.0346163	0.0225223	0.34451	0.515885
fa4018825a03812438da298eae83bc644ccbdd0486c6d79964bcb1b2ac4d5c26	0	6.81673e-05	0.000204373	0.000334685	0.000183467	0.000450772	0.000338159	0.000553008	0.000736476	0.00070228	0.000183467	0.000241117	0.00109585	0.000136335	0.000715481	0.00145993	0.000400303	0.000203585	0.000340707	0.000333053	0.000733829	0.000188749	0.00615169	0.000456007	0.000782734	0.00071803	0.0107479	0.00142477	0.0054765	0.00139421	0.000326854	0.0131146	0.0195005	0.0079301	0.0103981	0.00517338	0.0206242	0.012831	0.00671872	0.0365578	0.0406282	0.300895	0.488546
114ebd0a42b71065510c66a2bc6f3ccf814bd13306c0f9c52f61af005699f66e	0	0	0	5.39512e-05	0.000281667	8.23976e-05	7.59053e-05	0.000541502	0.000151811	0.000768828	6.90066e-05	0	0.000532306	0.000291606	0.000281667	0.000404625	0.000806342	0.00171726	0.000443416	0.00340066	0.00214465	0	0.00164018	0.00730344	0.0023628	0.00383822	0.00484631	0.00224187	0.00724192	0.00432313	0.000298098	0.0179293	0.0156418	0.0291796	0.0251062	0.0132457	0.0206264	0.0423154	0.042224	0.0443305	0.0470988	0.217696	0.438462
e067c0f22eebb0a47f4ffe364751926a19714060a6d9fd965f472485f3da06f7	0	0.000211198	3.43225e-05	0.000279761	0.000102886	4.75783e-05	0.000116142	0.000129379	9.50563e-05	0.000361238	8.19008e-05	0.00026275	0.000219028	0.00141669	0.000473948	0.000258776	0.000180849	0.00358516	0.00275166	0.00631513	0.00528398	0	0.0101654	0.011656	0.0109981	0.00417541	0.0023141	0.0144664	0.00918435	0.0263528	0.000498365	0.0261211	0.0216191	0.0364658	0.0233413	0.0815896	0.021449	0.0734278	0.133849	0.0452804	0.108396	0.00463055	0.311812
41b0c509edfaefbe54e2857dc2f30a43653e634a4c616182a429b2704b83ebf6	0	0.00024611	0	0.000468979	0.000778824	0.00013964	8.32292e-05	0.000204496	0.00013964	0.000379649	0.000585516	0.000505645	0.000675958	0.00134817	0.000761683	0.00052539	0.00170464	0.000543763	0.00141938	0.00212049	0.000338035	0	0.00168352	0.00314553	0.00349953	0.0133719	0.0134563	0.00198478	0.00478495	0.00977338	0.00010647	0.042841	0.0176143	0.0500227	0.0252526	0.0262476	0.0718074	0.0950039	0.058598	0.129302	0.0750414	0.020805	0.322689
53182ac49c8897d84d264b97d4f795aeb9afc875d9a5a5b5887bbdbf8dd35591	0	7.78724e-05	0.000362826	7.08671e-05	7.08671e-05	0.000520653	7.78724e-05	0.000426552	0.000955442	0.00103763	0.000322247	0.000125758	0	0.000826489	0.00178908	0.00211392	0.000422923	0.00219794	0.000805488	0.000493787	0.000771869	0	0.00788817	0.00446907	0.00642442	0.00276737	0.01043	0.0128925	0.00444609	0.00707913	0.000109782	0.0115648	0.00719989	0.0214628	0.03391	0.0190051	0.0216333	0.0688341	0.0463483	0.093412	0.0695568	0.140265	0.396831
7ae0fdec99cb85683109e91f624661e7e2ff9ef37c2de66d916a0f1440e35f2b	0	0	0.000135366	0	0	0.00029395	0.00149288	0.000542405	0	0.000113089	0	0.0013122	0.000361543	0.000520353	0.000135366	0.000496909	0	0.0030508	0.00112959	0.0290688	0.0105829	0.000226177	0.00758982	0.00528864	0.0159796	0.0230239	0.000496909	0.00413507	0.00399796	0.0048816	0.00038382	0.0214137	0.033847	0.00151359	0.0156978	0.0312133	0.00643545	0.0951179	0.109196	0.0185978	0.0516176	0.114408	0.385702
cebb98f9bd474a5651a42aeb3d29514c31fe42b0aada2e86094f3d17e70e6fcd	0	0.000112658	0	0.000139621	0	2.54231e-05	0	0	0	0.000137989	0.00053595	0	0.000171922	4.81772e-05	0.000125826	2.9632e-05	0.00162475	2.54231e-05	8.88961e-05	0.0031005	0.00112318	0.000629744	0.000411453	0.000582409	0.00130097	0.00194104	0.000261268	9.36161e-05	0.000146948	0.000388625	0.00178375	0.0104995	0.0388731	0.00950841	0.00119342	0.000662754	0.0049616	0.0240669	0.0275542	0.0202998	0.0436313	0.297931	0.505988
e3069e0fc1e67d02f52ee88d0fd54846ddb19380956a0c0d3f403b45c4d9ee38	4.74952e-05	0.000175775	0.000328351	0.000399499	0.000132944	0.0003861	9.51338e-05	0.00175029	0.000251161	0.000160942	0.000819889	0.000145696	0.000137858	0.00157778	0.00312553	0.00529118	0.00178387	0.00545142	0.00200608	0.001492	0.000621221	4.27243e-05	0.00750067	0.0149584	0.027834	0.00376564	0.00773227	0.00588577	0.00292635	0.0196198	4.74952e-05	0.00936785	0.0128204	0.0170612	0.0672721	0.032692	0.039416	0.106706	0.11504	0.0656407	0.0702613	0.0143498	0.332879
8dc3269e817b4abeda88d546989ab1c1c9d5868f2fe8d41e38122f8ae1f5de16	0.00041705	0.00013921	0	0.00013921	0.00152985	0	0.000835259	0.00013863	0	0.00027784	0.000276959	0	0.0054272	0.00319251	0.00027842	0	0.00055626	0.00013921	0.00639057	0.00375636	0.00403536	0.00013921	0.00194224	0.0109854	0.00555473	0.00807045	0.00332968	0.0022271	0.0016679	0.0101437	0.00013863	0.0200283	0.0131877	0.0163934	0.023872	0.0665158	0.128881	0.0991056	0.133351	0.0503676	0.0380315	0.00430446	0.334232
d50d789c2f8667387de677112ef99d2fb3172ef62430a55ec919b1f57dd02ba2	0	7.45134e-05	2.81246e-05	7.45134e-05	0	0.000189902	0.000115458	0.000115458	0.000385462	0.000164407	0	0.00011236	0.000732602	0.00023049	0.000348538	0.000218026	4.3617e-05	0.00216877	0.00017431	0.00468568	0.00162828	0.000282567	0.00116748	0.00712801	0.00538549	0.00403076	0.00305705	0.00537479	0.00193185	0.00737363	0.000333315	0.0222647	0.0139005	0.0356763	0.00725749	0.00931428	0.0107917	0.0301722	0.0564406	0.0384243	0.018839	0.234893	0.474471
9ff3d75bc216c3410cbcb18faf636ba922d6e046eb796a6d3f26aaeec1e09e0e	0	0.000190029	0.000663466	0.000124182	0	0.000585237	0.000530424	0.000155999	7.21368e-05	0	0.00133021	5.20453e-05	0.000963281	0.00192017	0.00182295	0	0.000637283	0.000614286	0.00652816	0.0308873	0.00981479	0	0.0157556	0.00252453	0.0333288	0.01803	0.000147179	0.00125143	0.000701114	0.00269973	0	0.0186976	0.00629094	0.00366877	0.0142854	0.0487928	0.0227143	0.133348	0.192149	0.0274255	0.0127274	0.0340767	0.354494
6e06173f31431d1689179dbc7005dca962e082f7daf4abfeac087a343f26c333	0	0.000175453	0	0.000393298	0.000187485	0	0.000146547	0	0	0.00259555	0.00371762	0	0.000381945	0.00254696	0.000171661	0	0.00357395	0	0.00279731	0.00122484	0.000531999	0	5.47471e-05	0.00568956	0.000857625	0.00385978	0.00136411	0	0.0140388	0.0207864	0.0002302	0.00570691	0.00197852	0.0144651	0.0268918	0.091778	0.0912899	0.128804	0.134535	0.0517022	0.0444852	0.00537512	0.337662
13351f88f4e74d2ed5e7d7b6de3b362548b88bb2c01e41e71046c11628d86d1f	0	8.59622e-05	0.000384635	3.65986e-05	0.000253854	0.000195758	0.00034164	0.00137049	0.000371742	7.31973e-05	0	0.000455596	0.00172628	0.00150122	0.000498463	0.000831778	0.000307378	0.00134768	0.00150944	0.00268032	0.00262735	0	0.0126996	0.0147461	0.00597826	0.00672919	0.00639961	0.00824706	0.00313023	0.0154985	0.000180657	0.0290988	0.0152154	0.0314564	0.0452329	0.0828185	0.0617671	0.10294	0.123758	0.0389179	0.0387358	0.00338904	0.336462
21e6b28708fe6e553186ecb8a189ce90660b9314acf24aca5ac3619c533e80b3	0	0.000101498	0	0.000404143	0	0.000117995	0.000314932	0.000692141	0.000933523	0.00069635	0.000331652	0.000196937	0.000286148	0.000726033	0.00256885	0.00137891	0.000895033	0.00159868	0.00213404	0.00318034	0.00368834	0	0.00877697	0.00229514	0.0247435	0.0104021	0.00115947	0.00346739	0.00878594	0.00398627	0.000876568	0.0190377	0.0195305	0.011093	0.00754153	0.059098	0.00821414	0.119423	0.170915	0.0660029	0.0614375	0.0185761	0.354392
a4b41502d1f532b75bfbd834a48f80fa2716de3b9a1ac63bc471650bde3601e1	0	6.10573e-05	8.87887e-05	0	6.10573e-05	0	0	8.87887e-05	0	0.000338761	0.000261092	0	0.000177577	0.000510937	0.000341097	0.000540535	0.000341097	0.000100127	6.10573e-05	0.000377612	6.10573e-05	0	0	0.00132941	0.000418548	0.00165994	0.011373	0.000329759	0.00590372	0.000449626	0.000322022	0.0104087	0.0131776	0.0226243	0.0156404	0.00273612	0.00256012	0.0378179	0.011728	0.109113	0.0705501	0.209719	0.468728
aacde0bb20981300f318b902798171937c993fe41573dec80d0c319344590650	0	0	0	4.11152e-05	0.000883224	4.026e-05	0	0	0	0.000642003	0.000200734	0	0.00538046	0.000470748	0.000180883	0.000261403	0.00165523	0.000158764	0.000628573	0.000463475	0.00012078	0	0.000123217	0.00136676	0.000420339	0.00126291	0.000690105	4.11152e-05	0.00199273	0.00105565	0.00052102	0.00499939	0.00427992	0.00654203	0.00545556	0.00663331	0.106361	0.0659141	0.071768	0.0663492	0.0425192	0.159343	0.441234
98ad68398472b39bf56ace42c85888526915f26cc5332b760b21f74139501020	0	0.000266411	0.000214059	6.35688e-05	0	0.000343421	0.000195045	0.000158169	0.000549507	3.09309e-05	0.00015456	5.61734e-05	0.000435018	0.000494895	0.000679234	0.00204968	8.83153e-05	0.00186638	0.000393366	0.00124869	0.00116559	0.000146196	0.00235948	0.00160297	0.00110599	0.00310288	0.00641326	0.00697374	0.000272295	0.00216164	0.000251598	0.00786789	0.0415579	0.0111888	0.0146991	0.00420313	0.00174913	0.0157762	0.00908193	0.0104823	0.019652	0.298252	0.530647
3d584c5f3b4b4bf5e218bdb1c9722c31b24d0ea43b833e93ba183325a26964e5	0	0	0.000248461	0	0.000137755	0.00012423	0.00410152	0	0.000137755	0.000137755	0.00012423	0.000248461	0.00422575	0.00150501	0.000634916	0.000248461	0.000510685	0.00136423	0.00599274	0.00517671	0.00546853	0	0.00154534	0.010288	0.00413605	0.0229468	0.00248278	0.00172364	0.00448193	0.0103234	0.000137755	0.0161138	0.0233351	0.0239231	0.0182749	0.0505594	0.0234602	0.0940158	0.135833	0.0542686	0.108751	0.00474694	0.358266
9554ab6d25e2a8d62e35821e7d6a3e514b2ed23985a3a168cca65923dcb9b8d0	0	4.13068e-05	4.13068e-05	0	4.13068e-05	0	0.000336975	0	0	0.000603735	0.000442344	4.13068e-05	8.24998e-05	0.000210234	0.000478372	0	0.000404646	0	0.00152532	0.000991002	0.00104205	0	0.000559624	0.00317904	0.00156998	0.00581799	0.00204587	0.000693376	0.00867627	0.00779748	0.000856943	0.00507419	0.00540847	0.0181321	0.0144978	0.0448478	0.0156797	0.163605	0.137385	0.0798534	0.106558	0.00451802	0.366961
d8f0a6841ddf74bdc8578ca02a6c9da8ab1519e8b4be54670415b2145e2e3139	8.47091e-05	0.00011362	4.747e-05	0.000182038	1.86525e-05	8.65456e-05	0.000348532	0.000173616	2.88174e-05	0.000101316	0.00019219	0.000355318	0.000344439	0.000815398	0.000311646	0.000311883	0.000457457	0.000387961	0.000892238	0.00242468	0.00262033	0.000541813	0.00276638	0.00484775	0.00162174	0.00312986	0.00416746	0.00125599	0.00148876	0.00603197	0.000852994	0.0178905	0.0273104	0.0205268	0.0174587	0.0231846	0.00525917	0.0354179	0.0551452	0.0385952	0.0443014	0.196167	0.48174
7fb402673631f9aba3c976b43c62d31bc0fd8f70ff2098231b16f2cccfece79f	0	6.45012e-05	4.86595e-05	1.90904e-05	2.60431e-05	7.47026e-05	0.000345129	0.000112816	0.000222795	0.000242269	3.81136e-05	4.51334e-05	0.000515889	0.000271686	0.000885328	0.000624207	0.000141305	0.000503171	0.000745169	0.00210547	0.00198437	3.84581e-05	0.00375338	0.00139482	0.00287314	0.00594032	0.000973067	0.00288242	0.0011635	0.00247545	0.000215498	0.0143142	0.0114955	0.0112777	0.00921214	0.0190443	0.00666338	0.0528947	0.0441807	0.0369185	0.0299369	0.229447	0.503889
afa2c86b8cff2562e21c2b6cb72a0602d3b0d804df6888fe2f3e6cd5b63f32e6	0	0	7.93311e-05	0	0.000157227	0	0.000222289	8.65966e-05	7.93311e-05	0.000765376	0.00068173	0.000126931	0.000600307	0.00019774	0.000184266	0.000118328	0.0019061	7.93311e-05	0.000125496	0.000663564	0.000418052	3.89966e-05	0.000184266	0.00236189	0.00092493	0.00141798	0.002646	0.000404083	0.00222004	0.00388451	3.89966e-05	0.00736959	0.00757351	0.00893692	0.00974363	0.00829298	0.0167413	0.0265188	0.0260179	0.0633579	0.0464966	0.238142	0.520196
183f2e01005e5ef3c79f6486788ec0d5921d252f084909d04ccba51ba390a38f	0	3.76809e-05	6.9649e-05	0	4.00314e-05	3.66689e-05	0.000134397	8.88877e-05	3.43184e-05	6.65702e-05	0.000158348	0.000489337	7.43498e-05	0.000279691	1.76653e-05	0.000346491	0.000178552	0.000272141	0.000300795	0.00199322	0.000652441	0.132463	0.00242289	0.00108004	0.000908983	0.000497252	0.00162464	0.00307725	0.00334018	0.00491635	0.141719	0.00803591	0.00612454	0.00106676	0.00387886	0.00707848	0.00103503	0.00342744	0.00773573	0.0203068	0.0189772	0.15537	0.469643
dfa683a9697a037c04e4fe692e27811a18ffd36be3c453b890848a47738f473b	0	0.00019793	0.000113552	0.000279659	0	0.000514162	0.00111478	0.000568342	9.78129e-05	0.000223828	0.000182819	0.000755883	0.000163046	0.000195454	0.000578895	0.000254733	9.16874e-05	0.00286894	0.000442293	0.00234593	0.00658125	5.17973e-05	0.00340613	0.00306218	0.00353366	0.0023309	0.00217585	0.0148001	0.0015735	0.0106397	0.000467131	0.0426722	0.0545839	0.00536667	0.00372322	0.0121857	0.00107897	0.00676574	0.0123425	0.0227333	0.0636651	0.207886	0.507384
d9bcc596f18f4b42e05698b0cae4fd7db86f240ecbb76bbb48bc26bee8f0e680	3.29861e-05	0.000233109	8.07221e-05	0.000105939	6.59723e-05	0.000367692	0.000474773	0.000190148	0.000207744	0.000385869	0.000230263	9.11894e-05	0.00119051	0.00149832	0.00103508	0.0018842	0.000207744	0.00086286	0.00258077	0.00252163	0.00194763	3.29861e-05	0.00244868	0.00700458	0.00264619	0.00860776	0.00738319	0.00327984	0.00555679	0.0134814	0.000233109	0.0214199	0.0289812	0.0386065	0.0433834	0.0368803	0.0402167	0.0902374	0.0775137	0.0578983	0.069694	0.0279025	0.400397
7177f7bedcce63427df4e0e90d908df5b575f209188852a9b6b08fffa50722bb	8.51855e-05	7.16716e-05	0.000327041	0.000167502	4.12522e-05	0.000139764	0.00306936	0.000395082	0.000495394	0	0.000115605	0.000335564	0.00149492	0.00114274	0.00102864	0.00140725	0.000378887	0.00136585	0.0033141	0.00836593	0.00959769	0	0.00743273	0.00569789	0.00745511	0.0176594	0.00594404	0.00656829	0.00515749	0.00969365	0.000359431	0.0362239	0.0302837	0.0329739	0.0343295	0.047512	0.0257486	0.0953687	0.0826053	0.0634252	0.0296476	0.0226082	0.399966
64389317cdfa6d062bbf4f2a405e8dcd927e67f8fd78e6e862311ea1ca3c2e96	0	4.98873e-05	0	4.98873e-05	0	8.96662e-05	4.98873e-05	4.98873e-05	0.000329141	0.000226291	0.000194642	4.98873e-05	0	0.00124124	0.000334196	0.000144755	0.000234421	0.000294417	0.00113263	0.000523647	0.000967873	4.98873e-05	0.000829973	0.00445263	0.000844316	0.00349309	0.00529809	0.00129701	0.00111761	0.0093423	0.000189588	0.0203482	0.0235496	0.0243262	0.0184652	0.0164605	0.000139554	0.113432	0.0938038	0.101057	0.0875026	0.0496617	0.418377
548ff70dd9219a80874da80b32561ad83225279767bf67be71ecc08e030004a5	0	0.000218257	0	0	0.000945065	5.87975e-05	0.000312853	0.000455927	0.00091958	5.57614e-05	0.000470133	0.000133975	0.00268423	0.00152481	0.000290401	0.000232305	0.000215221	0.000218257	0.00148239	0.00103689	0.00144999	0	0.000808057	0.00602913	0.000385854	0.00602482	0.037137	0.00210343	0.00448852	0.0289891	5.87975e-05	0.0106217	0.0336328	0.0535125	0.0653417	0.0319284	0.0565637	0.0505636	0.0308259	0.041986	0.129254	0.00695481	0.390085
c64e08a514620d1212bca7fefc14f9b502de180abf6fb758c7b3f341681ef47f	0	7.60549e-05	3.69205e-05	4.97614e-05	0.000382445	0	0.000129722	4.97614e-05	2.62935e-05	0.000165634	0.000814422	0.0010394	0.000774611	8.8379e-05	0.000668859	0.00010155	0.00042637	5.86317e-05	0.000476162	0.00092266	0.000684234	0.0181977	0.000451723	0.00100435	0.0028636	0.00421437	0.00210653	8.18408e-05	0.00582095	0.000500983	0.0183774	0.0115806	0.0169083	0.0078095	0.00563766	0.00314164	0.0675991	0.0550417	0.0409722	0.0276327	0.0413982	0.163118	0.498569
d848aa6dc2b0462a8143da022358bbe85c7fda262a623c260c95ddbd452757c2	0.00021706	3.07394e-05	0.00011278	5.79074e-05	0.000167769	0.000503101	0.00111028	0.000381666	0.000781344	3.34518e-05	0.00010998	0.000201503	0.00144438	0.0011363	0.00109148	0.000982513	6.71391e-05	0.00125868	0.00444799	0.00422603	0.00276605	0.000201339	0.00355933	0.00338527	0.00527335	0.0120775	0.00383293	0.00562949	0.00230424	0.00730487	0.00132056	0.0240987	0.0109432	0.0173936	0.0155413	0.0230648	0.0296601	0.073242	0.0351059	0.0350468	0.0219833	0.152302	0.495602
a6f8d4cf1c63a3bb213b6ebd7693ce6c3dc7f11e5a64b6d690af1d3ef03dc7b2	0	9.0807e-05	0.000111175	0.000133752	0.000135033	0.000345259	0.000248598	4.54035e-05	0.000215103	4.18075e-05	0.000400273	0	0.000324936	0.00232483	0.00344761	0.00299846	0.000522097	0.00114612	0.00310052	0.00146278	0.0018191	0	0.0126068	0.00614273	0.00822062	0.00511388	0.00234585	0.00868398	0.00227576	0.0112999	0.00356904	0.00531642	0.00799279	0.0204164	0.0497054	0.0551566	0.03082	0.114788	0.0834802	0.0764776	0.0650914	0.00238376	0.4092
9d72c22a234da4e052e74e2ff9b3017afb0e2fad8e91f44ac8e10672eecebec1	4.98044e-05	0.000468627	0.000198066	0.000400923	0.000592156	0.000864185	0.00111473	0.000124702	0.000209027	0	0.000361705	0.000398251	0.00104849	0.00425097	0.000433373	0.001046	0.000160918	0.00335373	0.0040491	0.00651336	0.00727392	0.000118976	0.0078266	0.0161025	0.00355275	0.00637768	0.00340063	0.0279797	0.0052877	0.0847408	0.000697606	0.0137584	0.0164437	0.0256128	0.0384912	0.0700626	0.0254636	0.0395233	0.062646	0.0166285	0.0319507	0.0395566	0.430865
3de2986955ca3de4145c11d239ad37d46bb542710b941161ac8407efd219443b	0	0.000197555	0.00023289	0.000127413	0.000527713	9.42988e-05	0.00061833	0.000138092	0.000119655	7.13054e-05	0.000136084	0.000168997	0.00244195	0.000797583	0.00201713	0.0011695	0.000129556	0.00128077	0.00157233	0.00973402	0.00658432	0.00187168	0.0044378	0.00477129	0.00568907	0.0127588	0.00468456	0.00248717	0.00231571	0.00644433	0.008329	0.0200383	0.0251459	0.0356529	0.0272765	0.0255626	0.0283693	0.0975646	0.0797951	0.0310546	0.0435079	0.0580394	0.446044
9fd34239117d8bd38592059cd5ae7faac41f6baf32c63ee91a002c479310f9a5	4.00548e-05	4.00548e-05	0.000200276	0	0	8.02227e-05	0	4.00548e-05	0.000349264	9.44941e-05	8.02227e-05	0	0.000440493	0.000509822	0.00145759	0.00142157	4.01679e-05	0.00115142	0.00124892	0.000572426	0.000551309	0	0.00501927	0.00700604	0.00474524	0.00126041	0.00306234	0.00471758	0.0019352	0.0136526	6.09501e-05	0.00171807	0.00715556	0.0106162	0.0287715	0.0513951	0.00544066	0.106014	0.06905	0.0465289	0.109886	0.062058	0.451588
f5822747fa54edda7cc9983b89ca5538467feb64267c2d413d856006b6131ac9	0	0	0.000120657	0	0	0	0	0	0.000309856	0.000120657	0	0	0.000241313	0.000551415	0.00555975	0.00380447	0.000120657	0.000309856	0.000603528	0.000567599	0.000241313	0	0.00134414	0.00206833	0.00191211	0.0074227	0.00572273	0.000672072	0.00237524	0.00341284	0.000499056	0.00611436	0.00437563	0.0157357	0.0385118	0.0151354	0.0606084	0.0985166	0.0588725	0.0520641	0.0354395	0.0999096	0.476736
9ab3c449b681555b9341afd4a053ff216c6e847f4de708a374c6d009c1fe7f7d	0	5.40143e-05	0.000525231	0.000122141	0	0.000114997	0.000108029	0	0	5.40143e-05	6.09831e-05	5.40143e-05	0	0.000535709	0.000464248	0.00045683	0.000122141	0.000114997	0.00258771	0.000287643	0.000169012	0	0.00359117	0.00235013	0.00386884	0.00137824	0.00198495	0.00143877	0.00550133	0.00324983	0.000545863	0.0195996	0.0119576	0.0083066	0.0160417	0.0207869	0.0135826	0.128283	0.0466037	0.139832	0.146691	0.00243572	0.416139
c9e12565c53048f2645840bca7b60e08bda71b3751accf7c9dee71181acd4810	0	0.000172192	4.71492e-05	0.000172192	0	5.51179e-05	0.000107058	0.000313526	0.000623876	0.000368016	0.000163929	4.6855e-05	0.000140502	0.000936694	0.000264523	0.000699872	0.000319283	0.000376613	0.00129061	0.000887229	0.000507099	0.000100236	0.00190059	0.0101129	0.00169573	0.00305625	0.0104115	0.00128735	0.0041266	0.00934012	0.000524536	0.00971646	0.014395	0.0317041	0.0419604	0.0352178	0.0153013	0.0976694	0.0915647	0.0515289	0.0618146	0.0447997	0.454279
93a2fa799121c8087e2104abd155685856dc2c75b60b946297d6220a46322458	0	0.00014532	0	2.38154e-05	2.38154e-05	0	0	3.68695e-05	0	9.30493e-05	0.000330278	0	9.53156e-05	2.38154e-05	4.76847e-05	2.38154e-05	0.000834514	2.38154e-05	5.84323e-05	0.000206005	4.76847e-05	0.000501953	0.000331755	0.000266519	0.000348922	0.000409816	0.000806173	0.000178702	0.00135044	0.00095853	0.000613788	0.00421653	0.00693252	0.00714395	0.0023471	0.00508982	0.00176893	0.00921615	0.0159444	0.0249551	0.0415145	0.274742	0.598348
0e03a5300d56f121d01504f6d53fcaadfaaf426b77addd5a2155208fe0db832e	7.13498e-05	0.00023536	0	0.000270246	0.000314798	0.00048009	9.28364e-05	0.000354995	0.000185673	0.000434927	0.000277569	0.000231912	0.000527432	0.0025504	0.000367622	0.000712001	0.000133343	0.000456657	0.000853846	0.000478065	0.00131111	0.000196198	0.00592212	0.00591119	0.00174889	0.00121828	0.0268719	0.00661678	0.0110962	0.0345353	0.00111566	0.0194344	0.0199485	0.0145344	0.0420836	0.0376233	0.0185447	0.0226889	0.0178326	0.0417427	0.0495712	0.112294	0.498129
40fe8ebeef39e859b0ff5638a62ecad7d0c294d445cb6fa7650560e4cb377e8b	0	0.000327422	7.42701e-05	8.26091e-05	0.000447764	6.28948e-05	0.000511527	0.000716675	0.000182593	0.000701017	0.00031669	0.000376755	0.00177965	0.000830805	0.000728142	0.0012981	0.000559992	0.00062079	0.00136821	0.00238853	0.00279647	0	0.00213949	0.00244417	0.00102142	0.00832749	0.00772727	0.00216195	0.00477319	0.00527107	0.000588056	0.0334503	0.0300957	0.045817	0.02641	0.0439564	0.061659	0.0749924	0.0494022	0.0404598	0.0801425	0.0186213	0.444368
bdde979232d0f1503b64252ca88b43f2914a9b67dc8d28b02e7a91d3ae1dfaae	0	0	0	0.000128264	7.27926e-05	0	0	7.27926e-05	0.000311949	0.000256477	0.000418951	0	0.000436046	0.000273623	0.00250909	0.000384741	0.000491518	0.000222235	0.000893385	0.000388825	0.00018391	0	0.000949031	0.00173561	0.00477039	0.00406895	0.00113703	7.27926e-05	0.000987551	0.00102182	0.000166589	0.00738092	0.0150063	0.0351061	0.0108411	0.0105466	0.0399087	0.107445	0.0953508	0.0537675	0.164477	0.00233785	0.435878
3239967c9ba883e24fa64adba4507116b68173c9be99ed4a3518e96a93f49614	0.000156849	0	0.000282919	0	9.43734e-05	0.000188546	0	0.00100529	0.000816541	0.000345394	0.000156849	0	9.43734e-05	0.00311211	0.00185323	0.0036129	0	0.00172746	0.00370903	0	0	0	0.00575141	0.00983691	0.00395735	0.000282919	0.00763478	0.0109366	0.00754041	0.012102	0.000659392	0.00534149	0.00122523	0.00851607	0.0718401	0.0174453	0.0226616	0.0792438	0.0416565	0.180087	0.0562619	0.00314237	0.436721
7e793e8fb6af9346b917f6e07f5ad46b2a085e2b2491ad5332d57958bc7791f4	0	0.000101986	0	3.75436e-05	0	0.000303203	0.000269185	3.75436e-05	0.000193964	0.000476157	0.000163673	0	0.000125995	0.000794476	0.000569931	0.00062345	0.00130835	0.000876019	0.000334734	0.00177923	0.00187272	0.000177073	0.00174239	0.00510643	0.00202078	0.00303818	0.00551087	0.00591152	0.00208836	0.0142166	0.000193964	0.00800576	0.0237485	0.0362474	0.0131158	0.0128261	0.00414694	0.0416602	0.0460199	0.0381958	0.0903514	0.123097	0.512711
96450ad6f3b86075536b9bd9bce6144316395eecb23a2d585716ecd10c4e2ab2	7.07992e-05	0.000209283	0.000218782	0.000525924	0.0014445	3.65716e-05	0.00101208	0.000362297	0.000226206	0.00354305	0.000304691	0.000618442	0.00322476	0.00311912	0.000416169	0.00101096	0.00109615	0.000273861	0.00357975	0.00185382	0.00437992	5.87618e-05	0.00115835	0.00841535	0.000718378	0.00471185	0.00340589	0.00109134	0.0244049	0.0261442	0.00250241	0.0189638	0.0159004	0.0197264	0.0449934	0.0811621	0.106988	0.0397098	0.0454741	0.0227895	0.0355027	0.0183258	0.450326
6deeb36a6f7c64e0edd26f928264807b8fa8c8afb0e844cd8a87b08c0b55429c	0.000115333	0.000104727	3.98248e-05	9.21881e-05	5.23633e-05	0	0.000389116	0.000289404	0.000318623	0.000918277	0.000336542	0.000790771	0.000168846	0.000638696	0.000381592	0.000404737	0	0.000915236	0.00126757	0.00412745	0.00682975	0	0.00178722	0.00531674	0.00165298	0.0122388	0.0090881	0.00191678	0.0124578	0.00711063	0.000174071	0.0245951	0.0325773	0.0522127	0.0113193	0.0447236	0.00744927	0.0451756	0.0771824	0.0426042	0.0846797	0.0408809	0.466676
289ab69459ef7409cef5ba25c5c398c451c4564d7e56bb791d262bbbc26cfc7f	0	3.68903e-05	0	0.000123522	3.68903e-05	4.12102e-05	0.00110595	0.000240483	0	0.000114897	0.000526487	5.62189e-05	9.31092e-05	0.000342223	0.00175626	0.000294638	0.000604188	0.00159041	0.00101981	0.00213997	0.000246857	0	0.00098762	0.00208442	0.0111652	0.0132164	0.000855655	0.000975163	0.000981355	0.00124185	0	0.00514032	0.0117891	0.0225994	0.00829838	0.00471285	0.0052601	0.171018	0.159532	0.0398333	0.0733951	0.00532121	0.451223
9d2de787fc497c10f8de610b73825a13c68e769adc11bf31ca283011702f1981	0	0	0	7.00112e-05	0.000210188	0	0	6.21975e-05	6.21975e-05	0.000361987	0.000148242	0	0	0.000144531	0.000354174	0.000295688	0.00166196	0.000369411	0	0.000136717	0	0.000132209	0.000147446	0.000718085	0.00171681	7.00112e-05	0.00213012	0.000205932	0.00211373	0.000213745	0.000148242	0.00456232	0.00809174	0.00438218	0.00404873	0.000264561	0.0101807	0.0102936	0.00901322	0.0582367	0.0579172	0.234079	0.587456
912b466d70ddf085cc42b7c6fe9d6415a500b8d72ec310e00fe822cd030a34bb	3.68994e-05	7.32037e-05	0	0	0	0	0	3.68994e-05	7.32037e-05	0.000254115	0.000765383	3.68994e-05	0	0.000187563	0.000414788	0.000120266	0.00118539	0.000695209	7.32037e-05	0.00267867	0.000354737	6.00503e-05	9.69497e-05	0.0029605	0.00337843	0.00393578	0.000133849	0.000475598	0.000772793	0.000796465	0.000344613	0.00310954	0.00913682	0.00626108	0.00377757	0.000857109	0.0019023	0.0630422	0.0684285	0.0325153	0.047008	0.184736	0.559284
283a1727c0a07e3111711400bf216f6292dc630284e2eb2fa0b9be65101608de	2.05884e-05	0	2.80352e-05	2.05328e-05	2.05884e-05	0	2.05328e-05	0	2.80352e-05	0.00014581	4.61119e-05	0.000753505	6.91563e-05	4.86235e-05	6.67003e-05	0	4.61119e-05	6.67003e-05	0.000174605	0.000992167	0.000392701	0.0558649	0.000269285	0.000422269	0.00033809	0.000581851	0.00128589	0.000432904	0.00371058	0.00214954	0.15292	0.00514545	0.00686654	0.0108343	0.00132427	0.0042706	0.00295023	0.00887463	0.00809876	0.0201156	0.0370849	0.144138	0.529382
c2df297c8fecdfb57b9b93313cd43ea30fdbcfb68570902f27ff508afc93f1c2	0	0.000310839	0.000181576	6.80683e-05	0.000178534	1.3293e-05	0.000620705	5.4986e-05	0.000128714	0.000130528	0.000237903	0.000138916	0.0017587	0.000620391	0.000669481	0.000665353	0.000158168	0.000181012	0.00208327	0.00446283	0.00133932	0.000134744	0.00102399	0.00395695	0.00127307	0.0132788	0.0046121	0.00053044	0.00250838	0.00262681	0.000423229	0.0134371	0.0253514	0.0349832	0.018402	0.0195175	0.0317156	0.090841	0.093404	0.0298051	0.0367211	0.0692944	0.492157
8baac88137c5308778e100a28f6d81423a31f6a0ba3180e5c58d5003eba10baf	0	0	0	0.000273084	8.10627e-05	0.000127541	0	0	0	8.10627e-05	0.0035078	0	8.10627e-05	0.000498045	8.10627e-05	8.10627e-05	0.000625585	0.000127541	0.000910787	0.00211366	0.000192021	0	0.000336144	0.00277174	0.00226591	0.00240332	0.000880667	0.000208603	0.000546643	0.00473712	0.00235267	0.00897943	0.0104161	0.0193017	0.00844659	0.0101251	0.0192833	0.0916131	0.125127	0.0860405	0.143314	0.00181068	0.450259
a3fe347e279e9fed916038c21d80a4730541f255dde370263cc26702057c05f6	0	8.57567e-05	0	0.000101749	0.000101749	0.000187506	8.57567e-05	0.000522463	0.00015256	6.97972e-05	0.000104743	0.000404755	0.000101749	0.000578289	0.00160761	0.00047966	0.000533247	0.000790894	0.00118954	0.00292224	0.00158193	5.08113e-05	0.00749594	0.00267468	0.015236	0.0130655	0.00466109	0.00467908	0.00675466	0.00753303	0.00439582	0.0142913	0.0302103	0.0135866	0.0219771	0.0194645	0.00814745	0.0579798	0.0592196	0.0896666	0.0839477	0.0430079	0.480353
857bde53a661a04a478503ccdbe20be1deda333823728fe69905e1770f232b39	0	0	0.000285398	0	0.000143145	0.000460477	0.00103043	0.00105085	0.000367924	0.000517482	7.14817e-05	0.000224779	0.00768233	0.000481041	0.00202194	0.00149247	0.000185231	0.00153445	0.0025005	0.0123387	0.0218338	0	0.0186581	0.00282544	0.0107408	0.0251353	0.000956889	0.00833455	0.00167394	0.00491214	7.14817e-05	0.0181419	0.0229912	0.00442782	0.0180545	0.0529159	0.0524327	0.1107	0.0514565	0.0218823	0.0115311	0.0305323	0.477403
ee8e56937de11c215ef450bd532ea048e8ae804e7041e072d263a2c2b06bb3ae	0	3.49038e-05	0.00021703	7.57308e-05	0	0.000180356	0.000104625	0.000106481	0.000539595	0.000132268	0.000159998	0	0.000769135	0.000212876	0.00138257	0.00053567	0.00032974	0.00146472	0.000395834	0.00210624	0.00150522	0	0.0089353	0.0023653	0.0091563	0.00465983	0.00188347	0.00559868	0.00266853	0.00409513	0.000262315	0.0195596	0.0210352	0.01288	0.010198	0.0266345	0.0208374	0.0588931	0.0478146	0.037813	0.0662371	0.105151	0.523069
c3dfbb9da901abb96fce48698c855af7e5bef0283f7cefb276437420c84ec7a5	0.000127855	0.000127855	0	0.000383566	0.000127855	0	0.000457272	7.37059e-05	0.000678042	0.000201561	0.000441887	0	0.000511422	0.00128255	0.00144517	0.000658659	7.37059e-05	0.00110055	0.00212315	0.000383566	0.00160773	0.000255711	0.000805897	0.00855224	0.00135626	0.00614475	0.0111051	0.00352217	0.0070825	0.0193709	0.000957306	0.0192012	0.0112012	0.0331964	0.0272664	0.0468594	0.0136342	0.0656801	0.0761951	0.0549793	0.0579613	0.0373776	0.485489
6e26739951e1632283db5c8edd993d8e2525344b085e15d621aa53db43195279	0	2.45511e-05	4.70072e-05	7.15582e-05	0.00128069	7.07479e-05	0.000169708	0.000428959	0.000142306	9.40144e-05	0.000213054	0.000215094	0.000598612	0.000906321	0.000640558	0.000381951	0.00023551	0.000451719	0.00066715	0.00132529	0.000621427	0.011304	0.00118548	0.0060039	0.000924545	0.00296582	0.00904511	0.000972597	0.00330749	0.00559513	0.0292115	0.0177485	0.00695043	0.0258341	0.0301373	0.0129779	0.0726635	0.0319681	0.0396186	0.0453417	0.0262156	0.0882891	0.523153
b2023774d54376e4f193d27409fdfacba2541608a3ef5d42281bad3fb22917f6	0	0.000156926	0.000537866	0.000378132	0	0.000591968	0.00292963	0.000113002	0.000471186	0	0.000110603	0.000330115	0.000307358	0.000785038	0.000805395	0.00118376	0.000188271	0.00111018	0.00204368	0.00468321	0.00821033	0.00144905	0.00553304	0.00343127	0.00593561	0.00599017	0.00298822	0.00748926	0.00103708	0.0101388	0.000438146	0.0526325	0.0184108	0.0171734	0.0064544	0.0285499	0.00123762	0.0206063	0.0484598	0.0502276	0.0275738	0.117486	0.541821
befcbbf5cd69717810892c62be63c68057d10a51aa1a1241b72a5b7ce8b3d4ea	0	3.65053e-05	0.000129148	3.65053e-05	3.65053e-05	4.04043e-05	0.000113516	6.95153e-05	0.000291106	0.000366063	0	0.000106021	3.65053e-05	0.000344585	0.000829398	0.000221792	0.00118235	0.000227114	0.0019551	0.00225309	0.00124466	9.26432e-05	0.00260938	0.00226106	0.00386042	0.00332248	0.00376059	0.0014858	0.0014442	0.00437962	0.000679496	0.0109638	0.014528	0.0169593	0.0108834	0.0163409	0.011052	0.0555588	0.0521338	0.0486092	0.0498132	0.127941	0.551802
d7564e15ae1eccb8ee23aaf9b2d12e07a0353314f8e43ce164988148a1aa16b8	0	0	4.14611e-05	6.42397e-05	0	0	4.14611e-05	7.15486e-05	4.14611e-05	0.000456086	0.000580925	0.000142959	0	0.000186135	0.000495059	0	0.00083378	7.15486e-05	0.000724532	0.000944392	0.000458136	3.21199e-05	0.000543191	0.00161917	0.00196052	0.00119121	0.000228052	4.14611e-05	0.00639316	0.0019298	0.000199573	0.00066393	0.00605577	0.00985275	0.00320256	0.0358622	0.00362937	0.0577165	0.155281	0.0125258	0.0978443	0.0753742	0.5227
ea669b7d3b5d536117e89eae981e853ed5b1abbf3ceee129dfc4de46b2cc67e3	0	0.00082697	0	0.000488151	0	0	0	0.000133689	0	0.000482759	0.00257599	0	0	0.000110531	0.000752394	0.000598681	0.00164566	0.000221062	0.00010514	0.000906406	0	0	0	0.00250526	0.00284408	0.00110893	0.00152356	0.00024422	0.0150092	0.000575813	0.000598681	0.00159969	0.0253697	0.00928777	0.00584308	0.00134953	0.00183923	0.0439443	0.0479187	0.0691017	0.285051	0.000883537	0.474555
efc335a4fbce136f14eaff607aa4be7e96a4a7b13c6c992a061df984a0714407	0.000160448	0	0	0.000320541	9.93354e-05	0.000198671	0.000580325	0	0.000320541	0.00055779	0.000458455	0	0.000580325	0.00275704	9.93354e-05	0.000298006	0.000717883	0.000419877	0.0036579	0.00216085	0.00238206	0	0.00363501	0.00875825	0.00231427	0.00584129	0.00506212	0.00181742	0.0053466	0.0194852	0.00238422	0.018887	0.0277603	0.0241454	0.0234454	0.0765206	0.00841481	0.0742085	0.0798936	0.0552405	0.0540889	0.00525412	0.481727
5f5ead42e7b4dfe211e3b6d0b73790c417e2c3bd5df30dac657ffdde355f1fac	0	6.38936e-05	0.000166462	0.000102569	5.48023e-05	0.000293084	0	0.000453164	4.77666e-05	0.000572175	0.000461759	0	0	0.00148189	0.00127502	0.00054628	9.56673e-05	0.000670798	0.00229666	0.000228458	0.000164564	0.000143434	0.00165977	0.00498395	0.00201874	0.00107227	0.00365418	0.00237617	0.00337205	0.0117627	6.38936e-05	0.00398035	0.0101016	0.00827716	0.0305148	0.0341212	0.0140641	0.0536533	0.046116	0.0628162	0.0367603	0.111909	0.547604
e3ed41052fdc485b5a9947b9dbd32821c94aa2e67c9ed95c0c3fef8b5d161d2d	0	0	0	0	0	0	0	0	0.000721102	0.00101838	0.000445552	0	0	0.000869739	0	0.000296914	0.00116701	0.000212365	0.000869739	0.000148637	0	0	0.000296914	0.018098	0.000806554	0.000148637	0.011096	0	0.00407405	0.0194339	0	0.000148637	0.00106074	0.0316559	0.0350492	0.0505365	0.0236982	0.0728187	0.119472	0.0772688	0.0430298	0.00271567	0.482842
e8f098ae56923251a1bac82b0f934a4a815e68055854d06747c6b5e234c9d64a	0	4.01799e-05	0.000659062	0.000150886	3.87627e-05	0.00345127	0.00264976	0.000584932	0.00519821	0	0	0.000942641	0.0001965	0.00250446	0.000347089	0.000353539	0	0.00255571	0.0016591	0.00408646	0.00963873	0.00127882	0.0104306	0.00330917	0.00613155	0.00688609	0.00848785	0.037444	0.0262222	0.0312553	0.103423	0.0316957	0.0377696	0.0187246	0.0183512	0.0377886	0.00136994	0.0253355	0.0272423	0.0245529	0.0181979	0.0081722	0.480873
924bf5c3d9fc8df27a9b56ffe278c0e83525845a4e7a9e076fb596c4afeb485a	4.65814e-05	0.000169155	4.65814e-05	9.31627e-05	0.00044994	0.000222991	0.000149585	0	0.000309485	0.000455358	0.000873914	0	0.000972105	0.00108178	0.000299755	0.000164197	0.00120379	0.000213074	0.00224647	0.000472957	0.000606964	0.000174699	0.00303396	0.00255596	0.00220407	0.00394527	0.00323609	0.00187679	0.00201206	0.0049066	0.000659207	0.00754366	0.00782067	0.0179709	0.0220396	0.0206825	0.0565064	0.104071	0.0711362	0.0732785	0.0776054	0.0139511	0.492711
a3788fdfbb4cba1a053114a1560b14b1175efd1ecc7d5c83985d1095a497b157	0	0	0	7.78375e-05	0.000139131	3.89187e-05	0	0.000326705	0.000966343	0.000608549	0.000178049	0.000662636	0.000376758	0.000337839	0.000317073	0.00124363	0.000313768	0.00169027	0.000216862	0.00115634	0.000462425	0.000166809	0.00111203	0.00305091	0.00326193	0.001851	0.00439772	0.00326402	0.00105934	0.00248493	0.000291394	0.0129431	0.0111543	0.00852458	0.0160315	0.00325806	0.0114872	0.0255138	0.0118913	0.0376256	0.0222944	0.20009	0.609133
14de7fdb84f48e3d30c04f05d512198ce06ca9139c6dbf90d4ad27da5be6f9cd	0.00013055	0	0	0.000303582	0	0	0	6.52751e-05	0	0.000116378	0.000116378	0.000536623	0.000116378	0	0.00013055	0.00013055	0.000116378	6.52751e-05	0	0.000303582	0	0.00102794	0	6.52751e-05	0.00110739	6.52751e-05	0	0.000368857	0.00426255	0	0.00103057	0.00754575	0.00891793	0.000456731	0.00226304	0.00013055	0.00197019	0.00470848	0.00415071	0.0578021	0.0443595	0.230093	0.627543
4a86c0c8366ec6b0c363b0e9bfea732c18b4bae7e02b26d44f273c2b405f0d5b	0	0.00201579	0	0.00191943	0.000455767	0	0	0	0.000455767	0	0.00504037	0	0	0.00100789	0	0	0.00897648	0	0	0	0	0	0	0.000455767	0.0013673	0	0.00292732	0	0.0104401	0.000911534	0	0.00575918	0.00338309	0.00914227	0.00894955	0.00676708	0.0051098	0.0812732	0.0914078	0.180992	0.0811344	0.000455767	0.489652
aa449ec18690db71828a18f39793cfc5a55afc6fc88ea10d4e001f9327288e0a	0	5.30287e-05	0	5.30287e-05	0	0	5.30287e-05	0.000123998	0	0.000593766	0.00060212	5.30287e-05	0.000203016	0	0.000858767	0.000229587	0.00441113	0.00137757	0.000203923	0.00337687	0	0	0	0.00219451	0.00545801	0.0071665	0.000344324	7.99251e-05	0.00278964	0.000239775	0.000221233	0.00388058	0.00948122	0.0245418	0.00549373	0.000238869	0.0066434	0.132667	0.151434	0.0568522	0.080448	0.00348337	0.494149
1c18dbe703ebc9f57f7e402ecef2597faadafe0d9adeee384895002c13f1570b	4.26824e-05	7.83326e-05	0.000512222	0.000113983	0.000555388	0.000156182	0.00133902	0.000163697	0.00014915	3.56502e-05	0.000142701	0.000163697	0.00119749	0.00165197	0.000881231	0.00124224	3.56502e-05	0.000897029	0.00387034	0.00230628	0.00231744	3.56502e-05	0.0101162	0.00304277	0.00710377	0.00954501	0.00724063	0.00672536	0.00185183	0.00426809	0.000233927	0.0222511	0.0173192	0.0413655	0.0301242	0.0276522	0.0272731	0.0740272	0.0615844	0.0647051	0.0427132	0.0202951	0.502674
4f1c3170f5fcddc78f7ed0d9c3a88154d77a48f7c2c4236a6769322b9d0469e2	0	0	7.14758e-05	4.41221e-05	0.000200975	0.000137959	0.00030463	0.000399235	0.000189115	0.000211188	0.000215701	0.000444257	0.000842981	0.000679239	0.000751766	0.000745717	0.000327975	0.00112462	0.000842981	0.00321216	0.00221154	0.000302588	0.00251279	0.00276278	0.00505215	0.00403512	0.00269451	0.0036822	0.00574281	0.00591916	0.00362786	0.00456267	0.0170502	0.0194394	0.0132703	0.0195957	0.0503241	0.0846261	0.0690291	0.0127783	0.0454302	0.0741416	0.540463
1074c174c0bd8203b86c2da1b8540935e7ea77cbe9f2f938891941362d99b51b	0	0.000158495	0.000201171	5.79095e-05	0	0.000222399	0.000201929	0.000286129	0.0011124	0.000353451	5.79095e-05	5.79095e-05	6.39036e-05	0.00144018	0.00143865	0.00264757	0.000323569	0.00102592	0.00171328	0.000549385	0	0	0.00525344	0.00581554	0.0113765	0.00249854	0.00930564	0.00457413	0.00202956	0.0104471	0.000127634	0.0187305	0.0240303	0.0304601	0.0257164	0.0281564	0.0120806	0.0709594	0.0419932	0.102193	0.0790566	0.00501674	0.498266
1031a9e20cb49a4bebb36ab165f998796ad76cf77d99f8bf69589889a5d1ee65	0	5.32456e-05	0	0.000254133	4.92034e-05	0.000149914	0.000102449	0.000147785	0.000955061	0	0.000301741	0.000208797	0.000106348	0.000501033	0.000609511	0.000254667	0.00121155	0.00175723	0.000252538	0.00142937	0.00185509	0.000307379	0.00105013	0.00451099	0.0029992	0.00181507	0.003219	0.00396271	0.00781763	0.0105754	0.0125541	0.00547195	0.0178362	0.030287	0.00594448	0.014283	0.0012156	0.0241291	0.0278629	0.0148378	0.0438757	0.15795	0.597295
26697e283fabd90f818099a45555250e3274e17f13bb9f7360adb6b6bc4ae7aa	0	0	0	0	0	0.00032283	0	0	0	0	0.000644884	0.00032283	0	0.00032283	0	0.00032283	0.00032283	0	0.000644884	0.000644884	0	0	0	0.000644884	0.0016126	0.000967714	0.000644884	0	0.000967714	0.000644884	0	0.0802962	0.0345048	0.00483702	0.00483702	0.00290237	0.00128977	0.0464363	0.0770718	0.151564	0.0802962	0.00032283	0.50661
238fbfbda8d7b4ff71d6e9a4265a3afb76f32e748a0c0a44d635c2ebfdb6c0ea	0	0	0	0	0.000316563	0	0.000177478	0	0	0.00023687	0.000650898	0	0.000976573	0.000680713	0.000278169	0.000227971	0.00171617	8.88864e-05	0.00237906	0.000118435	0.000710208	0	0.000405449	0.00237021	0.00190863	0.00112456	0.00127222	0.000177478	0.000701391	0.00259536	0.00023687	0.0045249	0.00772383	0.0144923	0.0118163	0.0197525	0.0871375	0.123496	0.109002	0.0499053	0.0411208	0.00117481	0.510503
2b24c36a304b85ebbaa08c91383a6b3f6feea545f6d025c5dd94a8e8ac10589f	0	0.000154154	0	0	0	0.000154154	0.000154154	0	0.000215741	0.000154154	0	0	0.000308308	0.000154154	0.000154154	0	0	0.000431482	0.00187976	0.00184913	0.000986165	0	0.000986165	0.00200328	0.00302	0.0087824	0.00110934	0.00228064	0.00129447	0.00671796	0.000308308	0.0118952	0.00542349	0.0204616	0.0046837	0.0308772	0.0513695	0.0790419	0.138083	0.0594432	0.054143	0.000770424	0.51071
9c175e14c2869fcf7173612884e105af48ee389d89be791b94dcfde6a2a9ffc8	0	9.43306e-05	0.000123484	6.34597e-05	0.000210262	3.08709e-05	0.000457464	6.34597e-05	0.000399083	3.08709e-05	0.00178855	0	0.000965821	0.00368548	0.00036598	0.000125202	0.000409616	0.000295423	0.00446294	0.000798422	0.000654961	0	0.00427872	0.00560271	0.00134262	0.000711348	0.0113769	0.00527444	0.00222094	0.0236064	0.000168344	0.00410188	0.00727291	0.018183	0.0123824	0.0516868	0.0115348	0.0467345	0.0832788	0.0434968	0.101711	0.0242752	0.525734
da8631f4e5a02f694ae95d5a817a4912bdfca0a9a7d86792933ed0d0690bf45b	0	7.13444e-05	2.97718e-05	0.000124629	2.97718e-05	0.000462273	0.000348745	4.15726e-05	0.000152778	0	0.000130969	0	0.000320515	0.00209651	0.000369127	0.000957662	0.000505566	0.00219175	0.00248281	0.000497685	0.00179607	0	0.00482103	0.00913152	0.00430578	0.00345835	0.000944327	0.0158601	0.00155728	0.0556331	0.000234408	0.00694165	0.00857636	0.00887275	0.0248665	0.0711523	0.0191475	0.0583456	0.0761656	0.0529667	0.0475736	0.00132045	0.515516
fe1243ca034cd4949892d36873b9bc32dcc4655568db90a4ef1e45207f54ecc8	0	0	0.000175534	8.122e-05	4.0666e-05	0	0.000414392	0.000180449	4.0666e-05	0.000233942	0.0002162	0.000139783	0.000667769	0.000432289	0.00190312	0.00200656	0.000142232	0.00139721	0.00166563	0.001013	0.00032488	0	0.00108787	0.00370229	0.00568845	0.00712737	0.000604291	0.00144033	0.00147868	0.00246581	4.0666e-05	0.0316653	0.0113465	0.00526048	0.0285801	0.0134884	0.019705	0.124075	0.0775012	0.0881089	0.0337279	0.00542052	0.526409
18b569676d35a613fc1ac718989265eb4381b1421dcf8d917fb6ca012defbd3b	0	6.23627e-05	0.000954894	0.000382611	0	0.00534506	0.00028129	0.000602295	0.00278177	0	0	0.000373887	0.000371704	0.00157423	0.00103838	0.00181554	0.000454164	0.00849605	0.000739927	0.000936467	0.00304955	0	0.012862	0.00626735	0.0136646	0.001945	0.00242672	0.0814948	0.00217023	0.0578162	0.000311711	0.0668645	0.0316885	0.00726131	0.0114236	0.0274278	0.0044962	0.0161429	0.0313078	0.0477739	0.0120459	0.0101748	0.525174
3117c8568710a88d997614dc5b7fe51d6c3652d3fafd54c31e6cd7a5338b826c	0	0	0	0	0	0	0	9.45788e-05	0.000411662	0.000386732	0.000103074	0.000141829	0	0.000197653	0.000283658	0.000514736	0.000386732	0.000567635	0.000103074	0	0	0.00575891	0.000197653	0.00167193	0.00249524	0.00166342	0.0024064	0	0.00323004	0.000614802	0.00880007	0.00287937	0.00273189	0.0229023	0.00802282	0.0017352	0.00100121	0.0336934	0.0356312	0.0435905	0.0574279	0.14765	0.612704
649742e2ea152b9675ffc4a91b7a1790ccb38f7539a515abbd89949a582b0df9	0	3.00098e-05	4.50788e-05	0.000121843	5.33536e-05	0	0.000126892	0.000113627	0	8.65426e-05	2.33438e-05	0.000565483	0.000236845	0.00032523	0.000141961	2.33438e-05	0.000151417	0.000208095	0.000111951	0.000659716	0.000607117	0.0140696	0.000470516	0.00129954	0.000448768	0.00190856	0.00251315	0.00165008	0.011122	0.00528746	0.0982523	0.0101864	0.0115276	0.00517875	0.00436436	0.00424132	0.00654771	0.00819812	0.00722133	0.0133299	0.01611	0.153842	0.618598
1bbe65cbaf761bcb9bbe55bfa42c87572ab1de31e5663ed47c4a0e58b6af468c	0	0	0.000411239	0	0.000333321	0.00025259	0.000462113	0.000191268	3.20221e-05	0.000187888	0.000218928	9.12803e-05	0.00266606	0.000986885	0.000964833	0.00036815	0.000259241	0.000221651	0.00367244	0.000930808	0.00110408	0	0.00319104	0.0037186	0.00183582	0.00822802	0.00287368	0.00269735	0.00276786	0.00763475	0.00967951	0.00581319	0.00664274	0.0226422	0.0270345	0.0359768	0.0701032	0.0931098	0.0466858	0.04319	0.0576453	0.00263784	0.532537
d4149b2185257e0181c5a6200dffce77431292c4b8c810755805ed5fb9c9aa52	0	0	0.000155514	0	0.000190382	9.289e-05	5.80224e-05	0.00154064	0.000443673	0.000474202	0.000247275	0.000253291	0.000195268	0.000306232	0.000788439	0.00232724	0.00124994	0.00177236	0.000443673	0.00020874	0.000283272	0	0.00373085	0.00503097	0.00482074	0.00199944	0.0133269	0.004801	0.00378549	0.00470619	0.00082357	0.0139941	0.0114275	0.0230843	0.0434248	0.0155095	0.0135059	0.0506451	0.0343823	0.127113	0.0768817	0.00366936	0.532306
8519e2085debf7b11872b38ffb23885073b89c80991b5727b3999205d173286c	0	9.45582e-05	0	0.000328615	0	0	0.000176513	0.000247648	2.42056e-05	0.000231124	0.000799532	0.000115699	0.000141883	0.000493833	0.000490495	0.000115699	0.0014132	3.51272e-05	0.0021187	0.000635717	0.000757546	0	0.000927551	0.0023633	0.000935621	0.00476307	0.00218157	0.00181398	0.0031166	0.00969491	0.0183817	0.00377819	0.00567371	0.021336	0.0130577	0.0396838	0.0359479	0.0838734	0.10923	0.0450542	0.0526733	0.00216691	0.535126
fa5911cb4e21dfe1b9685788e1515d5503c5895346b6ccfb327a6005f7dcc805	0	0.000111531	0.000511342	0	0	0.000811309	0.000155111	0.00115569	0.000236219	0.000555417	0.00166305	0.000111531	0.000228118	0.000684228	0.000429924	0.000601617	0.00413236	0.000699468	0.00342417	0.00120941	0.00365317	2.58752e-05	0.00856307	0.0023085	0.00876764	0.00198973	0.000378554	0.0044712	0.00620634	0.00939772	0.000975403	0.00174061	0.00487024	0.0103627	0.00858517	0.0551967	0.0208358	0.0580145	0.0889916	0.0452913	0.0791941	0.0183747	0.545085
ca647185061628f48223e8309f7ed44d241fc1ba588ff1bfaddcd1e1c14c0796	0	0.000293121	0.000235781	0.00031845	0	0.000202546	0.00632187	0.000233485	0.000119815	6.89648e-05	4.32669e-05	0.00073569	0.000875352	0.00107149	0.000575645	0.00116099	4.32669e-05	0.000404649	0.00364995	0.00803452	0.0132658	0.000937726	0.00541921	0.00179566	0.00145781	0.0392976	0.00198287	0.00511058	0.00288451	0.00509405	0.00886685	0.0335266	0.0624365	0.0355808	0.015082	0.0306691	0.00333204	0.0474486	0.0427205	0.0175165	0.0310547	0.0230378	0.547093
08fe4dc6a8cd9fd454839b9b2b4789f169ae4856b79f9570ac3bcdb4d6726704	0	0	0	0.000172333	0	0	0	0	0	0	0.000468406	0	0.00014783	0.000172333	0.000296072	0.000172333	0.000492054	0.000172333	0.00125653	0	0	0	0.000320164	0.00123203	0.000836277	0.00344858	0.00490109	0.000172333	0.00268454	0.00177265	0.00014783	0.00571328	0.00982624	0.0228742	0.0223518	0.0315073	0.00260892	0.0890236	0.0869021	0.0485994	0.12219	0.00288431	0.536653
3d00b7674e679e1cc09f32e4f2e3eb7ad1c5779e4c76d93bb01a1470194b7d34	0	0.00010464	4.77309e-05	0.00010464	0.00081921	0.000413765	8.75222e-05	0.000607367	0.000813887	0.00026957	0.000102592	8.84601e-05	0.00148121	0.0010952	0.00137615	0.0017018	0.00017601	0.00122917	0.00113568	0.000655516	0.00058363	0	0.00637611	0.00316829	0.00622423	0.00208693	0.00913212	0.0136063	0.00341242	0.0120087	6.63912e-05	0.033891	0.0165384	0.016426	0.0333323	0.0165058	0.0618953	0.0486375	0.0298572	0.0622672	0.0459456	0.0200891	0.545639
a28acc0ece80b0587939c389f89fa819dcb85d7d33459b74638b59affdcb36b1	3.28961e-05	3.01782e-05	0.000289723	6.39418e-05	0.000403323	0.000736958	0.00019369	0.00113391	0.000221936	0	0.000254109	0.000310254	0.00118269	0.00163888	0.000257632	0.00157825	6.12239e-05	0.000761203	0.000970764	0.000568318	0.00149346	0.000125965	0.00392397	0.0032895	0.00438488	0.00279527	0.00676764	0.0138366	0.0047188	0.0144305	0.000381128	0.00857213	0.011023	0.00999979	0.0287545	0.0168327	0.0347611	0.0294269	0.0226203	0.0298921	0.0269502	0.110906	0.603423
f1232d695e803f41c8cacf28e998267e5f605b2d7e614f0226bcd3bba65b57bd	0	8.91331e-05	0.000184296	4.45666e-05	0.000130554	0.000184296	0.000312945	0.000309146	0.000474234	4.59405e-05	0	8.91331e-05	0.00044697	0.000497025	0.000598433	0.000231939	8.91331e-05	0.00303839	0.000725071	0.00451371	0.00500601	4.45666e-05	0.0130552	0.00321883	0.0125757	0.00659196	0.00134659	0.0130554	0.00180425	0.00891837	0.000265628	0.0142362	0.0245656	0.0159633	0.015829	0.0289649	0.0182884	0.0673709	0.0552126	0.032996	0.0335143	0.0466635	0.568508
39aa8ece920b0fb2ea33ce8f1fec91fc95e463feb86d0d4e914c4f589f20bbd6	0	8.82167e-05	0	0.000176433	0	0	8.82167e-05	0	0.000306756	0.000306756	0.000394973	0	0.00026465	0.000613961	0.000176433	0.000176433	0.00145002	0.00145376	0.00145002	0.00127733	0.00026465	0	0.000966828	0.0050178	0.00180307	0.00370211	0.00308085	0.0027772	0.00105505	0.00458427	0.00026465	0.0247179	0.0218437	0.0260528	0.00962958	0.00972135	0.0108611	0.113842	0.112667	0.0402375	0.0501788	0.0025551	0.545953
5df9a6172651963aee8e14052314db03a3827e5058acbc0f687158c75c909c8b	0	9.58497e-05	0.000208842	0.000124698	0.00029002	6.96245e-05	0.00251835	0.000211759	0.000171204	0.00011603	0.000507761	0.000588839	0.00116603	0.00222473	0.000615163	0.000240828	6.96245e-05	0.0010009	0.00774308	0.00329562	0.00857864	0	0.00241485	0.00301389	0.00141631	0.0198081	0.0038181	0.00281806	0.00507112	0.0114521	0.000383833	0.0213443	0.0164158	0.0384392	0.017839	0.0487879	0.0173401	0.0829016	0.0408363	0.0444762	0.0444847	0.00175278	0.545348
670c9885a600d0e52bf81099fc4c00736f051dccdbf3932902ce3c069a1e84b0	0	4.87958e-05	0.00016589	4.87958e-05	3.41493e-05	0	0.000267546	8.70087e-05	0	3.41493e-05	0	0.000210994	0.00158166	0.000214686	0.00127786	0.000989309	0.00016589	0.00158837	0.000594056	0.00463805	0.00282402	0	0.00658947	0.00212445	0.00816869	0.00855453	0.00103972	0.00372083	0.00111922	0.00299829	0.0111426	0.0442133	0.0482626	0.00875474	0.0126939	0.0166676	0.0262929	0.0636999	0.0542769	0.0493005	0.0523553	0.011655	0.551598
948271a2d46abb4e33d991fbc103e1aebb64193e8787fbb5e948e58e83c4ce4b	0	0	0.000419512	0	0.0003466	0.000195132	0.000126858	0.000126858	0.000266412	0.000138642	0	0	0	0.00115885	0.000679959	0.000524113	0.000207826	0.00105017	0.00391654	0.000273308	0.000279966	0	0.00567747	0.00575331	0.00581795	0.00177829	0.00232316	0.00246449	0.00191089	0.00881778	0.000203823	0.00214253	0.00211307	0.022085	0.0176085	0.0472798	0.0249108	0.0776263	0.0790148	0.0768532	0.0598047	0.000172756	0.545931
f34b33ee05ffc89d5fdc345e6be17ed47ed7a19043dba343704461287279209b	0	0.00015095	7.2903e-05	3.64515e-05	0	3.64515e-05	0	3.64515e-05	0.00026036	0.000182313	0.0005196	3.64515e-05	0	0.000332198	3.64515e-05	0.000332198	0.000700963	0.00010941	3.64515e-05	0.000145861	0.00010941	0.00010941	0.000182313	0.000145861	3.64515e-05	0.000525641	0.000656293	0.0004841	0.00231746	0.000588479	0.000664456	0.00213817	0.00362994	0.00385898	0.00235587	0.00217266	0.00124885	0.00365135	0.00465013	0.0132544	0.0139073	0.244378	0.695909
2663bfcc499fb12cbcd186df9300c76e2462632cb3269ac65d76c00e77fe67ee	0	9.7234e-05	0.000453209	0.000244454	0.000238004	0.000133098	0.000122556	0.000207534	0.000230149	0.000277823	0.000453209	4.91144e-05	0.000244454	0.000915434	0.000761502	0.00153188	0.000534041	0.00130025	0.00116772	0.000792878	0.00105559	3.58643e-05	0.00438638	0.00338704	0.00521147	0.00244339	0.0107692	0.00788295	0.00321454	0.00777294	0.001523	0.0152754	0.0132718	0.0368388	0.0253665	0.0384488	0.0302292	0.060909	0.0477048	0.0666008	0.0536557	0.00514256	0.54912
1a643be67539d9d4f123a3e034093362ebd9ac7a1332682b4e43285d188f0962	0	0.000275851	0	0.000344135	0.000649645	0	0.000147018	0	4.89717e-05	0.000483426	0.000650852	0.000244962	0.00191093	0.00064732	0.000295163	0.00142709	0.00293163	0.000471922	0.000686017	0.00101197	0.00176391	0	0.00149304	0.00441624	0.00186494	0.00396905	0.00234638	0.00174581	0.00273679	0.00602625	0.000186842	0.0119315	0.021247	0.0147651	0.0204573	0.0200558	0.0382745	0.0590498	0.0873872	0.0364907	0.0740639	0.0169075	0.560593
9d776c53814f820bcf78d1b1a53ff7b278913b64e1e6acfa1f50d78088429b2c	0	0	0	0.000175176	0.00142991	7.34239e-05	0.00015885	0	0.000193703	0.000378866	0.000760273	0	0.000985562	0.000837759	0.000552812	0.000190459	0.00211557	0.000338444	0.00106989	0.000629752	0.0001427	0	0.00144855	0.0113689	0.00239443	0.00375466	0.0059341	0.00133479	0.00159815	0.019618	0.00476878	0.00918323	0.00574462	0.0197414	0.0277627	0.0156988	0.0787108	0.0527146	0.0458825	0.0804918	0.0439344	0.00349091	0.554391
0012d6f03f98db41364b5ea03c8d4ebe1f2b70a56259ea01e34bc2d3e1f45847	0	2.79246e-05	3.48813e-05	0.000181323	0	0	0.000284482	0.000320077	3.48813e-05	9.76223e-05	3.48813e-05	8.6831e-05	0.000912687	0.000176773	0.00121433	0.000153399	0.00037152	0.000225744	0.00029777	0.00657945	0.00111164	0	0.00174819	0.000271981	0.00492603	0.0112039	0.000313836	0.000372873	0.00158373	0.000488202	0.000186145	0.0205063	0.0231823	0.0306047	0.00379322	0.00714608	0.0197447	0.0683303	0.110221	0.0589886	0.0518862	0.0112375	0.561118
fc3884a44eb344a7ca85a8a058bb64437465bd1ceba02908d92c1a795da1ec31	4.78329e-05	0	0.000140117	0.000168002	0.000140117	0	0.000140117	0.000189003	4.66685e-05	0.000187461	0.000438962	0	0.000666808	0.000279257	0.000572062	0.000542249	0.000590513	0.00119663	0.000495028	0.00131194	0.00088819	0	0.00333	0.00588127	0.00715056	0.0024515	0.00329504	0.000829379	0.00287947	0.00637833	0.000609416	0.0110346	0.00841937	0.0280053	0.0209466	0.0249642	0.0286853	0.0470958	0.060622	0.0853887	0.0737005	0.0106939	0.559598
b9075cd3fcd79195a524ca0daad2191c5cb0585fdea2ad4af9f012b4f57e031c	0	0	4.03969e-05	7.97983e-05	0	8.07939e-05	7.97983e-05	3.93197e-05	7.97983e-05	6.17163e-05	7.97983e-05	0	0.000120195	0.00039891	0.000566909	0.000199994	0.000180834	0.000687937	0.00024039	0.00579908	0.00287502	3.93197e-05	0.000974193	0.00250136	0.00766914	0.00291522	0.000482878	0.000560416	0.000662557	0.00263427	0.00016051	0.0120105	0.0104107	0.00694388	0.00819966	0.0074459	0.00515105	0.0416847	0.074134	0.0258201	0.0372968	0.114589	0.626103
c23a401fd1e8116fae526682396327e2e63d7bb452ac45cad4a3ca1ddfb71110	0	0.000118525	0	0.000118525	0	0	0	0	0	0	0.00038567	0.000118525	0	0	0	0	0.000210871	0	0.00057057	0.000174799	0	0.000174799	0	0.00125933	0.000926473	9.2346e-05	0.00136808	0.000174799	0.00634947	0.000883418	0.00474865	0.00074503	0.00274648	0.0185986	0.0028717	0.00270034	0.0579064	0.0585197	0.07918	0.00723485	0.134607	0.0372543	0.579961
0be5a3853ede0f1f9c3d23d46a0114eb92bd11687440cd0fe935599c5ca3bb01	0	2.49183e-05	0	0	0.00010458	0	0	5.63171e-05	0	0.000222597	0.0008716	2.275e-05	0.000286653	0.000309403	0.000102412	0.000204159	0.00241233	0	0	0.000302258	7.96616e-05	0	0.000138599	0.00106649	0.000301664	0.000299496	0.000626651	4.55e-05	0.000465845	0.00105158	8.12354e-05	0.00211986	0.00314814	0.00139685	0.00286419	0.00166476	0.0044475	0.0110746	0.0118908	0.0147862	0.0331238	0.215018	0.689389
40698b13a6801b68b889c2c131aadf52ec11a8eb4aeb8dee481a73296c51d2d5	9.17183e-05	0	0.00023949	0.000433077	0.000221538	0.0010827	0.000916412	0.000240932	0.000491184	0.000186272	0.000210867	5.93439e-05	0.000402294	0.00255028	0.000209085	0.00193379	0.000436246	0.00475993	0.00354285	0.00211187	0.00357449	0	0.00611612	0.0105446	0.00431738	0.00557784	0.0052299	0.0312645	0.00123159	0.0475155	0.000725409	0.040563	0.0111132	0.0103185	0.0323247	0.0435947	0.0122984	0.0450599	0.0388128	0.0443506	0.0256453	0.00196328	0.557738
91dd04760393aedef8c134125781acb5f0afc86b9f8d44e83665d1036dbda568	0	0	0.000175962	3.85544e-05	7.08944e-05	0.00031948	0	3.50569e-05	0	0.000185791	0	7.00104e-05	0.00537363	0.000211799	0.000713625	0.00121712	0.000277291	0.00205453	0.000321248	0.000641794	0.000105951	3.50569e-05	0.00167601	0.00207342	0.0052553	0.000457817	0.000466827	0.00198452	0.00192011	0.00124318	0.000303482	0.00181116	0.00213957	0.00304721	0.0106933	0.00323504	0.053042	0.0228429	0.0186431	0.0342261	0.0348191	0.142141	0.646131
9afa632e43f615121d6f03a7939e4966605a214ea5df71c97c3fcc38477a854c	0.000162115	8.47612e-05	6.61758e-05	0.000969177	9.82939e-05	0.000336682	0.000299402	0.000162115	0.000920091	0.000294357	0.000251921	0.000169515	0	0.00202986	0.000469745	0.000791917	0.000467204	0.000781826	0.00164087	0.000659675	0.000435891	2.37404e-05	0.00400409	0.00704627	0.004633	0.000384163	0.0152575	0.00820239	0.00421864	0.0274	0.000485107	0.010805	0.00752963	0.0154356	0.0201749	0.0390298	0.00227931	0.0447026	0.106871	0.0458719	0.0488504	0.00876632	0.566937
ac67ee8ec47c3cb88ee0c7d3cafb9926232627f266bebbbc5a86c1c1f0bd0259	0	0	0	5.0393e-05	2.36037e-05	0	2.49133e-05	9.7034e-05	0	0.00059297	0.000449544	0	0.000145384	2.49133e-05	7.34303e-05	7.0811e-05	0.000373624	0.000121204	0	0.000145384	4.72073e-05	0.000862139	0.000268539	0.000388909	0.000391082	0.000364192	0.00264005	0.000485716	0.00226086	0.00134928	0.00290564	0.00487197	0.00873848	0.00452151	0.00244234	0.000940716	0.00112029	0.00155625	0.00216015	0.0223652	0.0242928	0.217184	0.695649
2d8514518cdd5296e23a2715e71cccb7f9967804397b441876e113e3558bff65	0	0	0.000413465	0	0.000533487	4.5294e-05	6.8909e-05	0.00108038	0.000533487	0.000490139	9.05881e-05	0	0.000505989	0.000878032	0.0027538	0.00154496	0.00103754	0.000606289	0.00201955	0.000303144	0.000318994	0	0.002994	0.00380333	0.00647021	0.00179182	0.00203928	0.00164009	0.00386851	0.00581335	0.000340673	0.00420771	0.0045956	0.011463	0.0294744	0.0206029	0.0897552	0.0801828	0.0474388	0.0452935	0.0326433	0.0174969	0.574861
1d0c01ab030a30f5086893594cf815fd13f5d0e125d5f4d767f192d8456f7099	0	0	0.000173004	0	0.000152091	0	0.000412275	4.8998e-05	0	4.8998e-05	0	0	0.00113383	0.000255184	0.00107613	0.0011556	0.000224524	0	0.00290281	7.48904e-05	0.00118283	0	0.0052615	0.000771739	0.0060987	0.00294838	0.000103093	0.000271118	0.00317854	0.000830505	0.000395006	0.000927643	0.000899441	0.00425521	0.0124177	0.0267507	0.092092	0.11563	0.0702662	0.0374324	0.0445715	0.000250205	0.565808
d0454f93c728852fd13cc6a5c1068d29d77debc0d321874d880664c6a64922b8	9.41465e-05	3.71289e-05	0.000302176	0.000408069	0.000316484	0.000707226	0.00139523	0.000145551	0.000185121	0.000427958	0.000367801	0.000328231	0.0012386	0.00218794	0.000427958	0.00137646	0.000667536	0.00134875	0.00233732	0.00396868	0.00602494	0	0.0072412	0.00753261	0.0033652	0.00753059	0.00516387	0.0102518	0.00825091	0.0237479	0.0259656	0.03112	0.0142707	0.0204362	0.0188732	0.0382576	0.0191516	0.0286396	0.0395089	0.056865	0.0393706	0.00461147	0.565552
15444ab92774d776cd461fa2ce2769017df4173b6196af8ff34ca1cf8e8e6491	0.000408378	0.000284997	0	9.10925e-05	0.000576134	0.000138101	9.10925e-05	8.81678e-05	8.81678e-05	0.000813831	0.000584713	0	0.000264503	0.00189256	4.40839e-05	0.000464257	0.00113132	0.00232769	0.000317361	0.000402604	0.000781833	0.000214473	0.000308587	0.0182157	0.000919963	0.00125194	0.00510534	0.0114999	0.0182858	0.0375378	0.0399381	0.0169591	0.0070506	0.0158504	0.023373	0.0186342	0.031034	0.0244929	0.0332252	0.059811	0.0329262	0.0167565	0.575818
c32fc46fe844e8e6b75ce82a24c615f48f7cf3e413592d7815a6b085847819a3	0.000100625	0	0	0	0.000142252	0.000142252	0	0	0.000100625	0.00040311	0.00119135	0	0.00128027	0.00128027	0.000242877	0.000100625	0.000385129	0	0.00148182	0.000569008	0.000853512	0.000343807	0.000669633	0.00151748	0.00198556	0.00294566	0.000385129	0.000426756	0.00528145	0.0036156	0.00759888	0.00213378	0.00261984	0.0164006	0.00919289	0.0191327	0.0356093	0.0752034	0.08169	0.0104259	0.0344135	0.0647286	0.615406
3a3fed2b5dc8283ae29d880d425c693683bc57b30c65a6bdf6097b0dbdc08a4a	7.06396e-05	7.06396e-05	0	7.06396e-05	0.000329121	7.07029e-05	0.000282757	0.000286473	0.0018536	0.000235669	7.06396e-05	7.06396e-05	0.000145059	0.000431531	0.00127988	0.00172774	0.000212117	0.000742378	0.000388883	0.000819556	0.00131085	0.000176766	0.00401487	0.00522866	0.0015037	0.00328122	0.00964855	0.00735609	0.00528131	0.00918822	0.00286701	0.00857264	0.0149673	0.0123991	0.0251412	0.0134491	0.0050482	0.0248442	0.0381962	0.0217887	0.0361981	0.101448	0.638931
fe6344cac99eb9245577fa829a8e5ff26b308bf39428e86784704bd7acfb7666	0	0	0.0004243	9.00179e-05	0	0.000573043	0	6.12546e-05	0.000907558	0.000839758	6.12546e-05	0	0	0.000603282	0.00105455	0.00233742	0.000269799	0.00123295	0.000570634	0.000424833	0	0	0.00454901	0.0024922	0.0112277	0.000867566	0.0142107	0.00516421	0.0029984	0.00910616	0.00110956	0.00450376	0.00792211	0.0313981	0.0236861	0.0152432	0.00722904	0.0502289	0.0505671	0.0603824	0.10343	0.00345262	0.58078
473433fcfe698a300322e7a068b3e7ec7b98a69b0bf4c85415af0d5dc2f43a4e	0	5.67752e-05	0	0	0	0	0.000314424	0	0	0.00105578	0.000150272	5.67752e-05	0.000314202	0.00102605	0	5.02509e-05	0.000397778	4.67954e-05	0.000521343	0.000153822	0.00049118	0	0.000478097	0.00636677	0.000354438	0.00284098	0.017362	0.000153822	0.00933369	0.0181487	0.000187182	0.00968362	0.0179545	0.0160616	0.0324996	0.0241883	0.00635755	0.0314862	0.0221788	0.0681234	0.0690015	0.0386833	0.603921
5c51027a20ed70c2387c8ba069e78b7b725c44bfcc1637d18cd66708182a177b	0	0	0	4.41091e-05	7.23526e-05	0.000136042	9.19333e-05	0.000252504	0	0.000205857	0.000327211	4.41091e-05	0	0.000696433	0.000160571	0.000139757	0.000165463	0.000854346	0.00142458	0.000702053	0.000165463	0	0.00253454	0.00476021	0.00138827	0.00200069	0.00258021	0.00559006	0.00495599	0.0105212	0.00050247	0.00328448	0.0050831	0.00688262	0.0295592	0.0224977	0.0158464	0.0568368	0.0515792	0.0423747	0.0510552	0.0545858	0.620098
538004958dbeb3659ace42c2dd102c4f135f27f03c81e3f39df11c3b73772212	7.32423e-05	0.000124533	9.97582e-05	0.000288609	0.000257887	0.000438386	0.000111613	0.000802257	0.000343396	0.000445026	0.0004258	8.55886e-05	0.000748887	0.000841042	0.000394848	0.000979579	0.000446738	0.0011348	0.00046262	0.000775006	0.000643675	3.82927e-05	0.00433343	0.00307031	0.00244254	0.00088532	0.00763946	0.016258	0.00409062	0.0104412	0.000519485	0.00989594	0.0111429	0.0194464	0.0147616	0.0101032	0.0170761	0.0180401	0.0142619	0.0313996	0.0358033	0.105023	0.653405
3e69e2f36db369f047edccc94a6edcbe6c6970e7d442a2a371f7ffb0167e699c	0	0	5.69291e-05	0.000202925	0.000354466	0.000114018	0	0.000170947	0.000646423	0.000218481	0.000289439	0	0.000139003	0.000321224	0.000742974	0.00235214	0.000389427	0.00165692	0.000307548	0.00057031	0.000240448	0	0.00240766	0.00484581	0.0039798	0.00182124	0.00397817	0.00858795	0.00242676	0.00512933	0	0.00989621	0.00592482	0.0110039	0.0430766	0.00963705	0.023173	0.0735501	0.0581645	0.0869235	0.0411561	0.00260227	0.592942
71e994e928b3d6b051835f79a35e6bb0be1b0077fa437915ec43f72602a3e7c5	8.19365e-05	0.0002185	9.82873e-05	0.000123096	0.00207749	0.000232442	0.000317259	8.19365e-05	5.47174e-05	0.000655693	0.0002185	4.09683e-05	0.00125735	0.00240675	0.000164064	0.00082005	0.000535671	0.000617989	0.00104276	0.000524893	0.000525084	0	0.00272584	0.00848607	0.000798685	0.00111114	0.0109397	0.0104984	0.0030468	0.0279194	0.000442484	0.0166977	0.00850838	0.0135835	0.0444659	0.025673	0.044923	0.0235896	0.0246472	0.0384438	0.0232117	0.0424455	0.615747
b5e3184deb18e13ded1e2b9c7ce0da162a488557ac2cf481adac1181aa5ca2f4	0	5.283e-05	5.283e-05	5.283e-05	0	0	0	0.000297174	0.000164073	0.000711937	0.000461248	0	0	5.283e-05	0.0028177	0.00064643	0.00179862	0.00101312	0.000111243	0.000328178	0	0	0.000297174	0.0018393	0.00326227	0.00213573	0.00383447	0.000439421	0.002563	0.00107053	0.000297174	0.00799016	0.00435935	0.0144832	0.013429	0.00279324	0.00174796	0.0815912	0.0559433	0.11846	0.0803815	0.00102104	0.5935
ef76dd6212d01bc9bb88b72e973346fa527ecbee1f12b0bc391d2762742ca97b	7.77193e-05	7.77193e-05	0.000230978	0	0	0	0.000293041	0.000908709	0.000230978	0.0018309	0.000153259	0	7.77193e-05	0.000913156	0.000466857	0.00393624	0.000986429	0.00121523	0.00110946	0.000466857	0.000153259	0	0.0066434	0.00568248	0.00300031	0.00152882	0.0182595	0.00692491	0.011923	0.0125018	7.77193e-05	0.00782633	0.0137925	0.00874377	0.038927	0.0346992	0.00284913	0.0435171	0.0395649	0.0751349	0.0560078	0.00489943	0.594367
f97786daf22b61578ac365bdbf0e88ae0d3b24b1372214a29c32b89192b660bf	0.00033835	7.85925e-05	0	0	7.85925e-05	0	0	0.000109072	7.85925e-05	0.000263007	0.000109072	0	0	7.85925e-05	0	0	0.000802854	0.000529296	0.000109072	0	0	0	0.00023574	0.00266739	0.000484454	5.13258e-05	0.00287023	0.0022763	0.13715	0.00586027	0.0244284	0.00590933	0.0035498	0.00139894	0.00681265	0.000949156	0.000699524	0.00298462	0.00517303	0.175506	0.0280605	0.000489865	0.589867
3d1596373d0aaa727c8268a6d2cb487ebfba3c5b09601811eae72a71151270a9	0	0	0	0	0	0	0	0	0	0.000607351	6.66143e-05	6.66143e-05	0	0.00164846	0.00118866	0.000133394	0.000371627	0.000147725	0.000905203	0.000147725	0.000133394	0	0.00101004	0.00489501	0.000502619	0.00138867	0.002856	0.00105293	0.00305103	0.0149637	0.000407178	0.0053809	0.000709789	0.00758436	0.0184033	0.0565965	0.00430664	0.0652178	0.0695794	0.0922325	0.0373347	0.00579032	0.60132
782236905cd73fa360af262eafdde424aef60e9316b24f705eebd7cd0480d7b0	0	0.000237747	0	0	0	0	0	0	0.000130692	0.000382891	0.000506131	0	0	0.000130692	0.000506131	0.000609344	0.00169019	0.000370053	5.81195e-05	0.000557367	0.000383009	0.000101594	0.000531647	0.00371729	0.0020389	0.0016455	0.00466761	0.000874333	0.00379113	0.00386318	0.0861165	0.00256725	0.00247476	0.0291309	0.00850977	0.0101987	0.00183206	0.0404359	0.0770719	0.054626	0.0582872	0.00373702	0.598218
665b5d5d7c9579425c8157b870ebd2c3e8794df6b5dcad299493e4579e5b6870	0	0	0.000118396	0	4.41096e-05	0	4.41096e-05	0.000208114	8.8086e-05	0.00126131	0.000311736	4.41096e-05	0	8.97185e-05	0.000178751	4.41096e-05	0.00121211	0	0.00138144	0.000416356	0.000178751	4.49229e-05	0.00246853	0.000861101	0.0017763	0.00249866	0.00148152	0	0.00727593	0.000448034	0.000178751	0.00521382	0.0141727	0.0176144	0.00462765	0.02803	0.000532992	0.0515204	0.0589052	0.0423384	0.0433866	0.0688709	0.642132
66d2480eff7ab5dc3663dc14c5385819e23a2df9f4b4a589379ed299c495e048	0	0	0	8.82979e-05	0	4.60484e-05	0.000187303	0	8.00379e-05	0.00031785	0.000210872	0	0.000797639	0.000218066	0.000314624	0.000126086	0.000306364	0	0.000635493	0.000543251	0	0	0.00158719	0.0023192	0.00177234	0.00272995	0.00461821	0.000696565	0.00282035	0.00258695	0.000153314	0.0138255	0.0244461	0.0177811	0.0107953	0.0137298	0.0212028	0.0443928	0.0578937	0.0416278	0.108721	0.0142013	0.608227
656c9898ecd97021519b72c1ae9eddfd45c203be60a643ae989a07976ff04ca1	0	0	0	0	0.000360018	0	0.000360018	0	0	9.85924e-05	0.000464199	9.85924e-05	0	0.00107993	0.000464199	0.000104181	9.85924e-05	0.00041698	0.00344827	0.000197425	0	0	0.00092268	0.00351484	0.0010146	0.00380244	0.000719907	0.00020849	0.000400198	0.0019235	0.000104181	0.00491714	0.00824432	0.021081	0.00776496	0.0166308	0.0309975	0.0890234	0.113822	0.0259314	0.051618	0.0021125	0.608055
47ff4d29182d9f87e7e1294d120f0d1be113ff453ef8976cc7d5f463691d9d06	0	0	0	0.000874601	0	0	0	0	0	0	0	0	0	0	0.000874601	0.00175022	0.000874601	0	0	0	0	0	0	0.000874601	0.000874601	0.000874601	0.00437403	0	0.00262482	0.000874601	0.000874601	0.00437403	0.00349943	0.0104983	0.00874908	0.00262482	0.000874601	0.0262472	0.0367455	0.198601	0.0708662	0.0104983	0.610676
d6dd6ab1d5c697e941e4bac4e49d69369539aa0b41f21ec451cf7c4dbb24a200	0	6.20418e-05	0	3.84154e-05	0	3.15322e-05	6.20418e-05	6.85738e-05	3.01585e-05	0.000352729	0	6.0317e-05	0.000331844	0.000492997	9.18492e-05	0.000124755	0.000341325	0.000133012	9.18492e-05	0.000239121	9.87323e-05	0	0.000155265	0.00268514	0.000262397	0.00167914	0.00349595	0.000590246	0.00415938	0.00248592	6.99475e-05	0.00524198	0.00858807	0.0280328	0.00699653	0.0036045	0.0114442	0.0182659	0.0307263	0.0561607	0.0460863	0.100275	0.666344
d23b008652876cc87b7a9fdad1f69a1ba23681403fc45d0566ce4bed85cc9aae	3.80235e-05	3.80235e-05	5.07918e-05	0	0.000127382	5.07918e-05	0	0	0	0.000403503	0.000170471	0.000382146	0	0.000237554	0	4.71555e-05	0.000170471	9.79473e-05	0.00011407	0.000254764	0	0.0114356	0.000348101	0.00156335	0.000545082	0.000228422	0.00435421	0.000279757	0.0255712	0.00184573	0.237205	0.000475626	0.00109716	0.0102302	0.00331407	0.00586222	0.00222845	0.0106496	0.0201802	0.0125979	0.032545	0.00840097	0.606859
d8ee743a70ef45911c759c56d29262b35c16d00fc8ea6d6272851d495e0fd1b3	0.000261073	0.00012179	4.24685e-05	0.000297279	4.24685e-05	4.24685e-05	4.24685e-05	0.000491841	0.00012179	0.000704191	6.08949e-05	6.08949e-05	0.000212342	0.0001883	0.00186704	0.000922795	8.4937e-05	0.0144541	0.000199226	0.0020511	0.00135889	0	0.00191824	0.0145799	0.012613	0.00333141	0.00157021	0.00833923	0.00351332	0.00657724	0.000114289	0.0272369	0.0145564	0.0136128	0.0107215	0.00820123	0.012795	0.0310541	0.0470111	0.0502539	0.0379903	0.0374032	0.632978
16d25410c761cd30dcd13b80975c0a579b49d70d355eefb1f9d3cb0c5f80b583	0	6.83698e-05	5.41928e-05	0	0	6.83698e-05	5.41928e-05	0.000176902	0.000450222	0.000646601	0.000771162	0	0.000292798	0.000299464	0.00152964	0.000695493	5.41928e-05	0.000299464	0.000299464	0.000122563	0	0	0.00138226	0.000966749	0.00256332	0.000625059	0.00293021	0.0024994	0.00342628	0.00599112	0.000381852	0.002492	0.00261808	0.00715906	0.0163298	0.0161738	0.016223	0.0415163	0.0339892	0.034101	0.0524786	0.0853661	0.664904
9bb3faab1a51fe2ef5e3f78e5a6e677633d2c6e443936c59d4473e066918f72f	0	0.000347628	0.000164561	0.00067675	0	0.000183067	0.000183067	0	0.000549201	0.000391944	0.00232109	0	0.000366134	0.000183067	0.00242178	0.000379039	0.00641442	0	0.000366134	0.000758078	0.000183067	0	0.00381844	0.00225691	0.00778251	0.0022182	0.0010872	0.000732813	0.00106869	0.00186527	0.000195972	0.0085739	0.0196412	0.0314729	0.00689012	0.00704125	0.0112848	0.045557	0.0747733	0.0297452	0.0837524	0.0196103	0.624743
fa42970626a77d48558a0748c3070adee3f83da7d63170d2a06d463c97b92150	0	4.09986e-05	0.00031285	0.000171911	0.000102958	0.000294743	0.00117105	0.00157871	0.000478058	2.04993e-05	3.19946e-05	0.000764031	0.00261236	0.000884471	0.000656409	0.00152333	0.000174212	0.00149466	0.00120572	0.00801196	0.0129377	0	0.0101485	0.0093247	0.00530415	0.00907106	0.00439815	0.011049	0.00136023	0.00880045	0.000376166	0.0333215	0.0233214	0.0204179	0.0206543	0.0263671	0.012276	0.0299054	0.044754	0.0331033	0.0182954	0.0183772	0.624905
6dfee61f284d03c4d35d3ee85176a715e47e93b00a64214ea171d379182472c9	0	0	0	8.35528e-05	0	4.16704e-05	0.000376328	0	0.000210585	0.000209021	0.000122297	2.08571e-05	0.000380818	0.00029253	0.000231398	0	0.00018507	0.000343805	0.000271717	0.00231376	0.00236018	0.00192285	0.00187469	0.00114508	0.00231891	0.00684058	0.00216858	0.00188202	0.00270782	0.0014544	0.0312524	0.00779298	0.0317443	0.0100133	0.00750666	0.00764727	0.00513415	0.040386	0.028349	0.0144982	0.0497415	0.0738272	0.662349
3506590bb86c69235c0cb95325708459b28f0e8d25fdc08ddb8357469d638ad6	2.00759e-05	0.000269508	0	0.000714479	3.50448e-05	2.00759e-05	9.74388e-05	0	5.98812e-05	0.000404286	0.000338516	2.00759e-05	0.000277955	0.000214109	0.000297094	0.000192064	0.00130543	0.000117515	0.000819517	0.00150263	0.000406636	0	0.000343791	0.00297411	0.000707119	0.00960753	0.00220008	0.000439632	0.00104028	0.00331099	0.000525373	0.0118266	0.013208	0.0223394	0.00955299	0.0189643	0.0227572	0.0690896	0.0757996	0.0404807	0.0537584	0.00880703	0.625155
9120696324103e92c9b5e872f08123ebfee8215e9554275247cfd5d81616fc75	0	3.21245e-05	0	0.000123691	8.112e-05	0	0	0	3.21245e-05	0.000346285	0.000634886	5.94416e-05	0.000464994	0.000276356	0.00145298	9.63735e-05	0.000876583	5.94416e-05	8.112e-05	0.00179012	0.000114116	0	0.000297289	0.000276356	0.00285351	0.00457668	0.00158348	3.21245e-05	0.0023281	0.000438596	0	0.0183521	0.0233711	0.033329	0.00391259	0.00357725	0.00625823	0.0580156	0.0621643	0.0576867	0.0837869	0.00648624	0.624152
4f4c4fead4203676e1b0497dc06845a9d92e8f54744ee3779006356b0b6c6240	0	4.03352e-05	8.52185e-05	0	0.000433737	8.29937e-05	0.000188769	0.000241728	0.000364531	6.48149e-05	9.13619e-05	0.000127877	0.00351188	0.00113672	0.00021914	0.000810807	0.000279663	0.000402898	0.00184309	0.000468082	0.000786031	0	0.00121954	0.00377749	0.00195149	0.00166512	0.00566128	0.00307429	0.00390278	0.0126377	0.000356163	0.00603925	0.00511574	0.0188343	0.0276136	0.0257847	0.0730031	0.0447047	0.0217046	0.0471193	0.0483478	0.00979274	0.626515
68ed78c8cb678b766f37035739992d4ddbcefa8bf2dad9d3ccea6e9c44cde9ef	6.00925e-05	4.72366e-05	0	4.72366e-05	9.3471e-05	0	0.000100023	0	0	8.06151e-05	0.000309131	2.27376e-05	0.0001244	0.000903401	0.000434206	0.00014171	0.000414442	6.99742e-05	0.00058532	0.000653439	0.0001244	0	0.000603529	0.00441616	0.000531039	0.00210253	0.00628323	0.000841422	0.00269447	0.00974366	0.000213754	0.00171732	0.00866537	0.0278997	0.0190032	0.0211664	0.0151413	0.061686	0.0816032	0.0197484	0.0545895	0.0210606	0.636077
1f92a02939bdc2c828cf7e6ebb8f2317afd48f55a3f07d7d7dc84637c3cf63a3	0	0.000413916	0	0	0.000721461	0.000106962	0	0	0.00169776	0.00104235	0.000948726	0	0.000106962	0.000734802	0.000520878	0.00180473	0.000213924	0.000520878	0.000106962	0.000614499	0	0.000306954	0.00156323	0.00382366	0.000948726	0.000213924	0.0140587	0.00212561	0.00197714	0.00772642	0.000106962	0.00376853	0.00468998	0.0143105	0.0178715	0.00609383	0.00676377	0.0223718	0.0131752	0.0347943	0.0705834	0.0872022	0.675969
f9430b9b50a5ab770b63fc232c009f8f9962ecfd6d717607b6d61830f9d97c9b	0	3.96937e-05	0	0.000225811	0	0	7.67818e-05	0.000166686	3.96937e-05	0	0.000114731	8.99042e-05	0	3.96937e-05	0.000401269	0.000200285	0.000578614	0.00020203	0.000169399	0.000891282	0.00158186	7.67818e-05	0.00107624	0.000684842	0.00227629	0.00107399	0.00038945	0.00095153	0.000733587	0.00320231	0.000283269	0.00194676	0.00546491	0.0064301	0.00171081	0.010001	0.00379937	0.0395439	0.0473926	0.021537	0.0375777	0.112275	0.696755
f7f112f81e9f7bcffd596e651a68b4cfc71858525ddc9573e82789022b87cb77	0	0	0.000191553	0	0	0	0	0.000525662	0.000191553	0	0	0	0	0	0.00176803	0.000358352	0.000191553	0	0.000334108	0.000884013	0	0	0.000334108	0	0.00664051	0.00370336	0.000525662	0	0.00105132	0	0.000166798	0.00534864	0.0119951	0.0101137	0.00265255	0.0031089	0.00174378	0.0706191	0.094044	0.0348448	0.0747699	0.0281355	0.645757
0fcdc166d56af93cd3ed0bff43e5fb628a82de4b8a90a4a22a6d8b7782d3f0a9	0	0	0	0.00026812	0	0	5.67266e-05	0	0.000156153	0.000660228	0.00165364	0	9.57845e-05	0.000230588	0.000867155	0.000883336	0.00329807	0.000748296	5.67266e-05	0.000344279	0	0	0.000828097	0.00352581	0.00456027	0.00509361	0.00135955	0.000711825	0.00258167	0.00397713	0.0172446	0.00457033	0.00665332	0.0112341	0.0101093	0.0122018	0.00335103	0.0628941	0.0667411	0.0787514	0.0661073	0.000514603	0.62767
aa6856da7c6af23b5c0411a8a893fa1633494d591d5fa90dbce63c4131f3c690	2.89603e-05	6.42227e-05	0.00026377	0.000257995	2.89603e-05	0.000558218	0.000170363	0.00040638	0.00241109	0.000211969	7.36746e-05	9.11373e-05	0.000178018	0.00137566	0.000712317	0.0049321	0.000271201	0.00143885	0.000503965	0.000170363	0.000601784	0.000227076	0.00573597	0.00180845	0.00288693	0.00177928	0.00490375	0.0208101	0.00304614	0.0134054	0.00128629	0.0178491	0.0137439	0.0110455	0.0154842	0.0209488	0.00486974	0.0293701	0.0167192	0.0635609	0.0455553	0.0389371	0.651276
12b718df9c7e0959420f633c5096fc50df58a3810173952b62cb0ef62f6fdc7d	4.04988e-05	0.000166823	0	4.04988e-05	8.1287e-05	0	4.04988e-05	0	0.000203208	0.000263579	0.000500078	0	0.000284495	0.000247821	4.07882e-05	0	0.0013674	4.04988e-05	0.000333161	0.000581406	0.000495156	0	0.000344287	0.003081	0.000526247	0.00145234	0.00567726	0.000577581	0.00171877	0.00436899	0.000135206	0.00803815	0.00654505	0.0116268	0.0105644	0.0126576	0.0161279	0.0249651	0.0254755	0.134997	0.0582449	0.0245538	0.643595
0581b74d6dafdd9d383127abb596c1cee9b4e3afd44a4389f66fbe31fb627382	0	0.000144374	0.000524233	0.000290044	0	0.00390012	0.00149924	7.33269e-05	0.000972325	7.33269e-05	3.62204e-05	0	0	0.00659001	0.000316255	0.000884096	0.000453952	0.00421187	0.00278724	0.000548889	0.00158155	0	0.00320899	0.0110886	0.00488149	0.00302103	0.00354107	0.028706	0.00106457	0.0517635	0.00010745	0.0215667	0.0106928	0.00647267	0.00942645	0.0302848	0.000271419	0.0205946	0.0300859	0.0769129	0.0242549	0.00562739	0.63154
79fc265a65045e662c8254425a3d3049fd2597cceaeb97d35c8d090d7683c025	0.000166196	0.000112605	9.92764e-05	6.52169e-05	0	0.000164961	0.000117738	0.000220904	0.000448352	0.000132828	6.8302e-05	0.000805619	2.62897e-05	0.000265788	8.63573e-05	0.00116574	5.18882e-05	0.0013753	0.000223896	0.000814849	0.00134029	0.00216418	0.00202197	0.00227298	0.0011722	0.00128847	0.0050689	0.00668523	0.0469277	0.00532016	0.104695	0.00897636	0.00994009	0.00601458	0.00515243	0.00743718	0.000390696	0.00420048	0.00585376	0.0121194	0.0207547	0.0664875	0.667304
b3afcf62a050a2ee6d6c5db83f1dc3594b0664e9296e20bc8481b3c83b9f705d	0.000108489	5.42444e-05	5.37954e-05	0.00013448	0.000107002	2.67666e-05	8.0562e-05	0.000188724	0.000243842	0.000297213	5.51178e-05	0.000162831	0.00013448	0.000488332	0.000539938	0.000161717	0.000216978	8.1011e-05	0.000161717	0.000295988	0.000108489	5.42444e-05	0.000675718	0.00374584	0.000513696	0.00127148	0.00855215	0.00081172	0.00476506	0.00357333	0.000216364	0.00906177	0.00552726	0.0104629	0.0154441	0.006296	0.00852816	0.0260471	0.0142897	0.034938	0.0196096	0.118266	0.703648
b33f7f3106d64581ce29543f7feb26a4caf42b836604f97b97a52b0e3d55806f	0	0	0.0006725	0	0	0.000356334	0.000499221	0.000583813	4.20508e-05	4.83177e-05	4.83177e-05	0.000143303	0.000781092	0.00148045	0.000815516	0.000767429	0	0.00228757	0.00239158	0.0021163	0.00243695	2.41588e-05	0.0095422	0.00456056	0.00975676	0.00681176	0.00094805	0.00643094	0.00255883	0.0125424	0.000947874	0.0291869	0.0193598	0.00750473	0.0143701	0.025515	0.0162451	0.0636587	0.039268	0.0292483	0.0296151	0.0149094	0.641525
588f9b4e0161a0f4810cec40159d137b52b4b7b023261347f7b7b754fa0a8ee1	4.46588e-05	0.000153186	4.46588e-05	0.000229712	8.61383e-05	0	0.000201083	0.000111706	7.53027e-05	0.000490864	0.000433656	2.23294e-05	7.53027e-05	0.000989079	0.000364407	0.000245742	0.000494281	0.000248797	0.00135882	0.00109154	0.00138184	2.23294e-05	0.00123527	0.0043315	0.00130691	0.0024314	0.00427202	0.00196992	0.00328052	0.011088	0.000847616	0.0131874	0.00426463	0.014609	0.014836	0.0285957	0.00378228	0.035725	0.0601803	0.0437116	0.0234695	0.0527583	0.665952
866047cbdaf8ae13e2fe5c585ae212352fb0a30b19eff63361ef5788fe5d21ea	0	0.000249938	2.56023e-05	0.000143426	6.04203e-05	0	0.000330727	2.16071e-05	0	0.000333903	0.000171041	3.4818e-05	3.4818e-05	0.000723966	2.35893e-05	6.96361e-05	0.000728724	0	0.000718758	0.000526556	0.000658481	2.56023e-05	0.000310359	0.00392372	0.000186685	0.00297697	0.0110039	5.64251e-05	0.00358118	0.00393848	0.000117869	0.0166327	0.0128732	0.0290876	0.0154651	0.0133814	0.000694401	0.0223731	0.0314102	0.0778138	0.038982	0.0479728	0.662336
7bb4c24e2d6997156158e4370d6c363d3dd1771088b1dde4a248d74fe725aac3	0	0	0	0.000228903	0	0	0	0.00153851	0.000458372	0.000419203	0.000419203	0.000392861	0	0	0.000392861	0	0.000963764	0.000570902	0	0.00137455	0.000228903	0	0.00260638	0.000163959	0.00394394	0.0147236	0.00114009	0.00122004	0.00871402	0.000583162	0	0.0107237	0.00772277	0.0146833	0.00205117	0.00447791	0.00172881	0.0323023	0.0232718	0.126622	0.097675	0.00308091	0.635577
bc11099d54682dc73e34eab1a41df47458452cc4d47522be76c9113600a3ba04	0.000106015	8.02978e-05	0.000551406	0	5.30607e-05	0.000528891	0.000222962	0	8.02978e-05	0.00177148	0.0001802	5.85312e-05	0.000206035	0.00135997	0.000617007	0.0011608	0.000356321	0.0010892	0.000986611	0.000217607	0.000839	0	0.00916709	0.00318944	0.00291751	0.00210067	0.00563195	0.00922627	0.00613277	0.0110012	0.0003798	0.00678417	0.0101955	0.00849691	0.031427	0.0147735	0.0153667	0.04942	0.016714	0.0514089	0.0753141	0.0154751	0.644412
6fc04e9dc911a4e18e67aa3b1fe226a446585f6922b0aae62fb9e9869d995c1e	0	0.000281137	8.87559e-05	0.00019938	0.000142586	0.000241704	0.000681923	0.000486925	0.0004548	0.00014555	0.000148988	0.000356889	0.000820929	0.00106659	0.000244273	0.00105099	0.000353636	0.00225273	0.00145924	0.00245566	0.00380992	2.83971e-05	0.00417771	0.00624722	0.00217134	0.00498535	0.00662316	0.0143075	0.00845941	0.0157196	0.000256126	0.0178318	0.0310192	0.0256265	0.0213222	0.0379794	0.0161177	0.0284113	0.0365772	0.0248933	0.0370347	0.00450719	0.638961
384b89534732c6b197136ede706ee42c1ee2db47c039b7c2e9d7b55d4e130410	7.17143e-05	0	0	0	0.000143605	0	0.000265114	0	0.000143605	0.0011221	0.000332541	0	0	0.000337004	7.17143e-05	0	0.000548037	0.000208126	0.000841026	7.17143e-05	0.000143605	0	0.000117222	0.00419872	0.000356018	0.00105634	0.0023543	0.000377938	0.00360184	0.0062472	0.000234509	0.00135661	0.00140641	0.00729959	0.0104979	0.0133853	0.0233641	0.0712269	0.0790524	0.0713369	0.0314941	0.0164252	0.650311
48591f37ff4f6bf1e62c72208f178d87b6557147093ca4824ae0d412ec1e0a3e	0	0	0	0	0	0	0	0	0.000297928	0.000297928	0	0	0	0.00119129	0.0014123	0.000816875	0.000297928	0.00119129	0.00222954	0.00238257	0	0	0.000297928	0.00565808	0.00282539	0.00230566	0.00119129	0.0014123	0.0014123	0.00252747	0	0.00252747	0.0014123	0.00558159	0.0310239	0.0212654	0.0040928	0.102944	0.110389	0.0238002	0.0151721	0.00565043	0.648393
122260e6857e198e0969368fa64c3fb2c2685cb2a10f8f0093d5d4e267564106	0	0	5.81509e-05	0.000235036	0	5.81509e-05	5.81509e-05	0.000117596	0.000398948	0.000702001	0	0	0.000571476	0.000822702	0.000455805	0.0010152	0.000323068	0.000597976	0.000705743	0.000243571	0.000154083	0	0.0018571	0.00362009	0.00327968	0.00301378	0.00915421	0.00192508	0.00402791	0.00314099	0.000398948	0.0133587	0.0111221	0.028749	0.0209389	0.0127569	0.0256894	0.053516	0.0259529	0.0753837	0.0505962	0.00214965	0.642851
e16d6be780e91ee6290f8c0df5b61cdcf522224b6cd82273d45e3b8501df854e	0.000111034	0	0.00019016	0.000451326	0.000358966	0.000390976	0.000119707	0.000608772	0.000380475	0.00182186	0.000149978	0.000213549	0.000239413	0.00108739	0.00133817	0.00239106	0.00075135	0.00148436	0.000724685	0.000756633	0.00060294	5.12574e-05	0.00453208	0.00693933	0.00156955	0.00251322	0.00620609	0.00872857	0.00709531	0.0205404	0.000950262	0.0144165	0.00670644	0.0119829	0.0383048	0.0267842	0.0407654	0.0339481	0.0271081	0.0495208	0.0209561	0.00907462	0.647133
a5aef7e2f37f9e3c5a7e3fbf83c731ca02b67a5907ab67d14b0ccf0060851d7d	3.17682e-05	0	6.59513e-05	0	0	0.000273068	3.17682e-05	0.000171102	3.17682e-05	0.000304918	0.000718368	0.000171102	0	9.53859e-05	0.000422969	0.000334352	0.00045804	0.000617044	0.000129569	0.00064014	9.53859e-05	0	0.0012049	0.00171704	0.00174671	0.00173653	0.00139431	0.00361031	0.00602474	0.00212248	0.000663245	0.00313709	0.0128698	0.00606407	0.00792474	0.00643132	0.0091081	0.0291908	0.0203383	0.059244	0.121725	0.0349755	0.664178
b78660d7ec90cc273a5e9d423c7cb213033c592649ab76bacf1ca22c512dcd07	1.7846e-05	9.78127e-05	4.82101e-05	4.01741e-05	0	3.57481e-05	0.000260455	7.99667e-05	0.000165892	0.000126099	0.000136705	0.000182673	0.000451057	0.000507053	0.000502558	0.000254005	6.60561e-05	0.00029502	0.00278779	0.000679505	0.00059904	1.7846e-05	0.000990892	0.00198155	0.00086449	0.00301272	0.00228242	0.000707921	0.00168324	0.00196648	0.000559247	0.0314807	0.0159319	0.0120133	0.0189661	0.0173511	0.0142862	0.0717474	0.0298448	0.0400339	0.0315586	0.030528	0.664857
6f389d308a3dde0bb0922ff6d89dd3cc41b1e5d65619d9021500487de3b3b0b0	0	5.23581e-05	0	8.93678e-05	0.000156309	0	4.78098e-05	0.000125964	0	0.000382854	0.000189536	0.000208667	0.000480412	0.00056978	4.78098e-05	0.000178322	0.000246442	0.000130512	0.000598343	0.00108386	0.00110924	0	0.000598343	0.0112373	0.000125964	0.00292848	0.00167953	0.00151715	0.00842929	0.0134051	0.000791435	0.00580001	0.00609568	0.0123372	0.0179531	0.0254562	0.023173	0.0342163	0.0770484	0.0401079	0.0625388	0.00168622	0.647177
5223fb28dc5ffb1a3c4347c0a9cec8445f435bde409be1d6f6c296824e0a4aeb	0	0.000220997	8.87748e-05	8.87748e-05	0.00011262	3.754e-05	3.32971e-05	0	0.000157682	3.32971e-05	0.00025263	0	0.000220997	0.00022205	0.000452663	0.000277604	0.000532876	0.00245782	0.000479711	0.00127025	0.000573297	0	0.00136557	0.00486083	0.00213539	0.0012183	0.00385369	0.00155479	0.00162051	0.00469329	0.000696332	0.011346	0.0175896	0.0290062	0.0178408	0.0142816	0.0117101	0.0422503	0.0796398	0.0205077	0.0761842	0.00216569	0.647966
[truncated: 197 more rows]

## Sheet: figure_2_E
	0005e3fc-a664-47e5-a19a-c5116c978455	0022b2ff-35e7-4a9d-a319-208f4b5b701e	005f5c80-5bc2-4159-a4a6-ae10cbdaf396	006f8142-4e44-413d-a128-22c224d90842	007a2b02-4127-477e-84d5-1920995f0bdc	00878e3e-8b44-4756-9394-87fbac91e8b3	0095b89b-dbaf-4b3f-961a-402a630a754c	009a81ab-4f2a-4358-a821-c315796a7d70	00b7aee0-4d69-4704-8dad-8380376460a8	00bda03d-cbc8-480a-8214-c9bde3f12871	00ca8a07-1143-4dcf-8c53-72f32c5d1eac	014cda86-71f1-45e7-a95d-ce1ab13f3413	015b3ad8-65a1-4e39-9ed4-b7d08515e180	0166f402-1ca0-4764-994f-a2e858277d53	0193c6f0-1a7c-4381-99a6-8b913d774335	01a7cd71-ea3e-4838-a3db-8cf07968bc6b	01d8a62d-444d-4b48-b33d-1c9308ef54ca	01e47624-5a4d-4e74-8e62-7d74402d2fa9	02237a55-61f4-470e-a989-f85f75d103be	0286f815-a9fa-4ed5-a40a-7329b7e87270	0296046b-51e2-454a-859c-0ec1d329000c	02b3146c-0a0b-4397-b425-455d143f00c5	02fc7258-ee71-4348-b469-d20d1e23e9dc	0332958c-d2f6-4fd7-98e1-5ce81e0bdf58	0347a091-e759-40a8-9bbd-e45511182353	034a45f6-06f8-4464-8d23-07c41d86af55	03610647-3a69-401e-b906-8eb9a9377f55	038c7282-4134-4b33-a67e-ac03c2e5931b	03b61d4e-afa1-4b9a-a389-00ec574ee2f2	03cdfb08-c6fd-40f9-b0eb-7ab00bd8dac7	03e3eae3-3dc2-4178-8bef-2cb9e181910b	03fa71e6-c010-4a72-9b43-017272884574	0403c977-ec5d-4eeb-a971-6fc5f8535b69	043971b6-e62f-4d64-bcd7-43ffe3911fd0	0444e523-06cb-40aa-a3d2-ebc15a0ad7d7	0449edf9-15da-4952-b3a7-5e92e9903a9e	04805c09-df05-4f4e-a8e6-c57d182a346b	04a00d43-aa0b-4edf-805a-8f0abe1ed1a7	04ed8037-2971-42df-a721-f439c367c861	04efa829-54af-48ac-80b2-30e5aa7dc6d5	051a05b2-617e-4a04-ac76-84fdf9dd889c	05256b95-70d4-431d-9ae2-c5405ac60c75	05288183-bc23-4f24-a909-b7b8735cbaac	0560148d-9eab-4ecc-b2a1-6c7ec8e2d0e9	05741331-4ba9-41b5-9ee3-5f7777181c59	0575b36d-9e87-4c8a-b105-9b411dabf4c8	058b3657-4667-404d-82b5-6a67597f0e4a	058cf122-9312-478e-9847-182d3f6ff48b	0592aff0-6141-4e2d-a5c0-5b4860cf1fa1
[truncated: 43 more rows]
[truncated: 2,184 more columns]

[truncated: 20 more sheets: figure_2_G, figure_3_ABCDEFGHIJK, figure_3_L, figure_3_N, figure_4_ABCDEFGHIJK, figure_4_L, figure_4_N, figure_5_A, figure_5_B, figure_6_A, figure_6_B, figure_6_C, figure_6_D, figure_6_EFG, figure_7_A, figure_7_B, figure_7_D, figure_7_EFG, figure_8_D, figure_8_H]
